# Supplementary material for: 2,3-Diphenyl­quinoxalin-1-ium chloride
Source: Acta Crystallogr Sect E Struct Rep Online. 2010 Jun 26;66(Pt 7):o1807. doi: 10.1107/S1600536810023883 (PMC3006961; doi:10.1107/S1600536810023883)
Supplement: Supplementary file 1 [file e-66-o1807-sup1.cif]

##############################################################################
###                                                                        ###
###        Electronic paper (Acta Crystallographica Section E)             ###
###                                                                        ###
##############################################################################
#                                                                            #
# This CIF contains the data in a paper accepted for publication in Acta     #
# Crystallographica Section E. It conforms to the requirements of Notes      #
# for Authors for Section E, and has been peer reviewed under the auspices   #
# of the IUCr Commission on Journals.                                        #
#                                                                            #
# Full details of the Crystallographic Information File format               #
# are given in the paper "The Crystallographic Information File (CIF):       #
# a New Standard Archive File for Crystallography" by S. R. Hall, F. H.      #
# Allen and I. D. Brown [Acta Cryst. (1991), A47, 655-685].                  #
#                                                                            #
# The current version of the core CIF dictionary is obtainable from          #
# ftp://ftp.iucr.org/pub/cif_core.dic. The current version number is 2.4.    #
#                                                                            #
# Software is freely available for graphical display of the structure(s) in  #
# this CIF.  For information consult the CIF home page http://www.iucr.org/  #
# cif/home.html                                                              #
#                                                                            #
# This file may be used for bona fide research purposes within the           #
# scientific community so long as proper attribution is given to the journal # 
# article from which it was obtained.                                        #
#                                                                            #
##############################################################################
                                             
data_global
_audit_creation_method     SHELXL-97
_journal_date_recd_electronic     2010-06-14
_journal_date_accepted     2010-06-20
_journal_name_full     'Acta Crystallographica, Section E'
_journal_year     2010
_journal_volume     66
_journal_issue      7
_journal_page_first     o1807
_journal_page_last     o1807
_journal_paper_category     QO
_journal_coeditor_code     CI5102
_publ_contact_author_name     'Wen-Sheng Wu'
_publ_contact_author_address
;
School of Chemistry and chemical Engineering,
Zhaoqing University,
Zhaoqing 526061,
People's Republic of China
;
_publ_contact_author_email     wswu2002@126.com
_publ_contact_author_fax     '86 758 2716357'
_publ_contact_author_phone     '86 758 2716357'
_publ_section_title
;
2,3-Diphenylquinoxalin-1-ium chloride
;
loop_
    _publ_author_name
    _publ_author_address
    'Wen-Sheng Wu'
;
School of Chemistry and Chemical Engineering,
Zhaoqing University,
Zhaoqing 526061,
People's Republic of China
;
data_I
_audit_creation_method     SHELXL-97
_chemical_name_systematic
;
2,3-Diphenylquinoxalin-1-ium chloride
;
_chemical_name_common     ?
_chemical_formula_moiety     'C20 H15 N2 +, Cl -'
_chemical_formula_sum     'C20 H15 Cl N2'
_chemical_formula_iupac     'C20 H15 N2 +, Cl -'
_chemical_formula_weight     318.79
_chemical_melting_point     ?
_symmetry_cell_setting     monoclinic
_symmetry_space_group_name_H-M     'P 21/c'
_symmetry_space_group_name_Hall     '-P 2ybc'
loop_
    _symmetry_equiv_pos_as_xyz
    'x, y, z'
    '-x, y+1/2, -z+1/2'
    '-x, -y, -z'
    'x, -y-1/2, z-1/2'
_cell_length_a     10.498(3)
_cell_length_b     14.773(5)
_cell_length_c     11.359(4)
_cell_angle_alpha     90.00
_cell_angle_beta     112.692(3)
_cell_angle_gamma     90.00
_cell_volume     1625.3(9)
_cell_formula_units_Z     4
_cell_measurement_reflns_used     2838
_cell_measurement_theta_min     2.10
_cell_measurement_theta_max     25.05
_cell_measurement_temperature     293(2)
_exptl_crystal_description     Block
_exptl_crystal_colour     yellow
_exptl_crystal_size_max     0.25
_exptl_crystal_size_mid     0.22
_exptl_crystal_size_min     0.20
_exptl_crystal_density_diffrn     1.303
_exptl_crystal_density_meas     ?
_exptl_crystal_density_method     'not measured'
_exptl_crystal_F_000     664
_exptl_absorpt_coefficient_mu     0.235
_exptl_absorpt_correction_type     multi-scan
_exptl_absorpt_process_details     '(SADABS; Bruker, 2002)'
_exptl_absorpt_correction_T_min     0.943
_exptl_absorpt_correction_T_max     0.954
_exptl_special_details
;
;
_diffrn_ambient_temperature     293(2)
_diffrn_radiation_type     MoK\a
_diffrn_radiation_wavelength     0.71073
_diffrn_radiation_source     'fine-focus sealed tube'
_diffrn_radiation_monochromator     graphite
_diffrn_measurement_device_type     'Bruker SMART CCD area-detector'
_diffrn_measurement_method     '\f and \w scans'
_diffrn_detector_area_resol_mean     ?
_diffrn_reflns_number     9558
_diffrn_reflns_av_R_equivalents     0.0342
_diffrn_reflns_av_sigmaI/netI     0.0370
_diffrn_reflns_theta_min     2.10
_diffrn_reflns_theta_max     25.05
_diffrn_reflns_theta_full     25.05
_diffrn_measured_fraction_theta_max     0.982
_diffrn_measured_fraction_theta_full     0.982
_diffrn_reflns_limit_h_min     -12
_diffrn_reflns_limit_h_max     12
_diffrn_reflns_limit_k_min     -17
_diffrn_reflns_limit_k_max     17
_diffrn_reflns_limit_l_min     -13
_diffrn_reflns_limit_l_max     10
_diffrn_standards_number     0
_diffrn_standards_interval_count     .
_diffrn_standards_interval_time     .
_diffrn_standards_decay_%     ?
_refine_special_details
;
Refinement of <i>F</i>^2^ against ALL reflections. The weighted <i>R</i>-factor
<i>wR</i> and goodness of fit <i>S</i> are based on <i>F</i>^2^, conventional
<i>R</i>-factors <i>R</i> are based on <i>F</i>, with <i>F</i> set to zero for
negative <i>F</i>^2^. The threshold expression of <i>F</i>^2^ >
\s(<i>F</i>^2^) is used only for calculating <i>R</i>-factors(gt) <i>etc</i>.
and is not relevant to the choice of reflections for refinement.
<i>R</i>-factors based on <i>F</i>^2^ are statistically about twice as large
as those based on <i>F</i>, and <i>R</i>- factors based on ALL data will be
even larger.
;
_reflns_number_total     2893
_reflns_number_gt     2257
_reflns_threshold_expression     I>2\s(I)
_refine_ls_structure_factor_coef     Fsqd
_refine_ls_matrix_type     full
_refine_ls_R_factor_all     0.0507
_refine_ls_R_factor_gt     0.0389
_refine_ls_wR_factor_gt     0.1036
_refine_ls_wR_factor_ref     0.1094
_refine_ls_goodness_of_fit_ref     1.061
_refine_ls_restrained_S_all     1.061
_refine_ls_number_reflns     2893
_refine_ls_number_parameters     209
_refine_ls_number_restraints     0
_refine_ls_hydrogen_treatment     constr
_refine_ls_weighting_scheme     calc
_refine_ls_weighting_details
         'calc w=1/[\s^2^(Fo^2^)+(0.0549P)^2^+0.2666P] where P=(Fo^2^+2Fc^2^)/3'
_atom_sites_solution_hydrogens     geom
_atom_sites_solution_primary     direct
_atom_sites_solution_secondary     difmap
_refine_ls_shift/su_max     0.001
_refine_ls_shift/su_mean     0.000
_refine_diff_density_max     0.175
_refine_diff_density_min     -0.238
_refine_ls_extinction_method     'SHELXL97 (Sheldrick, 2008)'
_refine_ls_extinction_coef     0.068(4)
_refine_ls_extinction_expression
                                  'Fc^*^=kFc[1+0.001xFc^2^\l^3^/sin(2\q)]^-1/4^'
loop_
    _atom_type_symbol
    _atom_type_description
    _atom_type_scat_dispersion_real
    _atom_type_scat_dispersion_imag
    _atom_type_scat_source
    'C' 'C' 0.0033 0.0016
                         'International Tables Vol C Tables 4.2.6.8 and 6.1.1.4'
    'H' 'H' 0.0000 0.0000
                         'International Tables Vol C Tables 4.2.6.8 and 6.1.1.4'
    'N' 'N' 0.0061 0.0033
                         'International Tables Vol C Tables 4.2.6.8 and 6.1.1.4'
    'O' 'O' 0.0106 0.0060
                         'International Tables Vol C Tables 4.2.6.8 and 6.1.1.4'
    'Cl' 'Cl' 0.1484 0.1585
                         'International Tables Vol C Tables 4.2.6.8 and 6.1.1.4'
_computing_data_collection     'SMART (Bruker, 2002)'
_computing_cell_refinement     'SAINT (Bruker, 2002)'
_computing_data_reduction     'SAINT (Bruker, 2002)'
_computing_structure_solution     'SHELXS97 (Sheldrick, 2008)'
_computing_structure_refinement     'SHELXL97 (Sheldrick, 2008)'
_computing_molecular_graphics     'ORTEP-3 for Windows (Farrugia, 1997)'
_computing_publication_material     'WinGX (Farrugia, 1999)'
loop_
    _atom_site_type_symbol
    _atom_site_label
    _atom_site_fract_x
    _atom_site_fract_y
    _atom_site_fract_z
    _atom_site_U_iso_or_equiv
    _atom_site_adp_type
    _atom_site_calc_flag
    _atom_site_refinement_flags
    _atom_site_occupancy
    _atom_site_disorder_assembly
    _atom_site_disorder_group
    Cl Cl1 -0.00715(5) 0.21487(3) 0.19706(5) 0.0593(2) Uani d . 1 . .
    C C13 0.25287(17) 0.73467(11) 0.12361(16) 0.0396(4) Uani d . 1 . .
    C C6 0.23732(18) 0.83023(11) 0.15477(17) 0.0410(4) Uani d . 1 . .
    C C14 0.35118(18) 0.70084(11) 0.07464(17) 0.0420(4) Uani d . 1 . .
    C C1 0.35195(19) 0.88047(12) 0.22987(19) 0.0497(5) Uani d . 1 . .
    H H1 0.4398 0.8553 0.2571 0.060 Uiso calc R 1 . .
    C C12 0.44507(19) 0.76230(12) 0.04193(17) 0.0442(4) Uani d . 1 . .
    C C20 0.18022(19) 0.58334(11) 0.13075(17) 0.0456(4) Uani d . 1 . .
    C C8 0.6742(2) 0.79882(16) 0.0578(2) 0.0698(6) Uani d . 1 . .
    H H8 0.7683 0.7863 0.0901 0.084 Uiso calc R 1 . .
    C C5 0.10701(19) 0.86889(12) 0.11425(18) 0.0483(5) Uani d . 1 . .
    H H5 0.0297 0.8355 0.0649 0.058 Uiso calc R 1 . .
    C C2 0.3345(2) 0.96830(13) 0.2638(2) 0.0593(5) Uani d . 1 . .
    H H2 0.4108 1.0016 0.3154 0.071 Uiso calc R 1 . .
    C C15 0.2795(2) 0.55363(12) 0.08495(17) 0.0483(5) Uani d . 1 . .
    C C4 0.0922(2) 0.95729(13) 0.14748(19) 0.0544(5) Uani d . 1 . .
    H H4 0.0048 0.9834 0.1190 0.065 Uiso calc R 1 . .
    C C3 0.2050(2) 1.00672(13) 0.2220(2) 0.0586(6) Uani d . 1 . .
    H H3 0.1941 1.0660 0.2442 0.070 Uiso calc R 1 . .
    C C18 0.1142(2) 0.43199(14) 0.1498(2) 0.0664(6) Uani d . 1 . .
    H H18 0.0618 0.3905 0.1734 0.080 Uiso calc R 1 . .
    C C7 0.5854(2) 0.74393(14) 0.0890(2) 0.0578(5) Uani d . 1 . .
    H H7 0.6200 0.6942 0.1421 0.069 Uiso calc R 1 . .
    C C17 0.2095(3) 0.40062(13) 0.1005(2) 0.0677(6) Uani d . 1 . .
    H H17 0.2171 0.3388 0.0895 0.081 Uiso calc R 1 . .
    C C11 0.3943(2) 0.83694(13) -0.03710(18) 0.0508(5) Uani d . 1 . .
    H H11 0.3006 0.8505 -0.0680 0.061 Uiso calc R 1 . .
    C C19 0.0969(2) 0.52241(13) 0.16366(19) 0.0564(5) Uani d . 1 . .
    H H19 0.0317 0.5430 0.1941 0.068 Uiso calc R 1 . .
    C C16 0.2915(2) 0.45917(13) 0.0684(2) 0.0604(6) Uani d . 1 . .
    H H16 0.3545 0.4374 0.0360 0.072 Uiso calc R 1 . .
    C C10 0.4835(2) 0.89082(15) -0.0695(2) 0.0642(6) Uani d . 1 . .
    H H10 0.4493 0.9398 -0.1240 0.077 Uiso calc R 1 . .
    C C9 0.6229(2) 0.87214(17) -0.0213(2) 0.0733(7) Uani d . 1 . .
    H H9 0.6827 0.9092 -0.0422 0.088 Uiso calc R 1 . .
    N N1 0.17297(15) 0.67478(9) 0.14856(14) 0.0431(4) Uani d . 1 . .
    H H1A 0.1134 0.6942 0.1774 0.052 Uiso calc R 1 . .
    N N2 0.36430(16) 0.61318(10) 0.05822(15) 0.0489(4) Uani d . 1 . .
loop_
    _atom_site_aniso_label
    _atom_site_aniso_U_11
    _atom_site_aniso_U_22
    _atom_site_aniso_U_33
    _atom_site_aniso_U_12
    _atom_site_aniso_U_13
    _atom_site_aniso_U_23
    Cl1 0.0709(4) 0.0488(3) 0.0721(4) -0.0091(2) 0.0429(3) -0.0097(2)
    C13 0.0447(9) 0.0376(9) 0.0363(10) 0.0010(7) 0.0152(8) 0.0010(7)
    C6 0.0522(10) 0.0352(9) 0.0420(10) 0.0013(8) 0.0251(8) 0.0027(8)
    C14 0.0503(10) 0.0391(9) 0.0378(10) 0.0026(8) 0.0183(8) -0.0010(7)
    C1 0.0525(11) 0.0440(10) 0.0567(12) 0.0004(8) 0.0256(9) -0.0038(9)
    C12 0.0537(11) 0.0414(9) 0.0436(11) 0.0014(8) 0.0257(9) -0.0053(8)
    C20 0.0562(11) 0.0367(9) 0.0413(10) -0.0013(8) 0.0162(9) -0.0007(8)
    C8 0.0539(12) 0.0829(16) 0.0802(16) 0.0013(11) 0.0342(12) 0.0017(13)
    C5 0.0530(11) 0.0476(10) 0.0475(11) 0.0025(8) 0.0230(9) 0.0024(8)
    C2 0.0686(13) 0.0436(10) 0.0722(15) -0.0085(10) 0.0343(12) -0.0121(10)
    C15 0.0598(11) 0.0384(9) 0.0449(11) 0.0005(8) 0.0183(9) -0.0008(8)
    C4 0.0653(13) 0.0503(11) 0.0570(12) 0.0179(10) 0.0339(11) 0.0089(10)
    C3 0.0823(15) 0.0378(10) 0.0691(14) 0.0048(10) 0.0441(12) -0.0011(9)
    C18 0.0847(16) 0.0457(11) 0.0668(14) -0.0142(11) 0.0272(12) 0.0036(10)
    C7 0.0577(12) 0.0540(11) 0.0684(14) 0.0113(10) 0.0317(11) 0.0039(10)
    C17 0.0913(16) 0.0349(10) 0.0705(15) -0.0045(11) 0.0242(13) -0.0022(10)
    C11 0.0544(11) 0.0532(11) 0.0456(11) -0.0004(9) 0.0201(9) 0.0025(9)
    C19 0.0684(13) 0.0457(11) 0.0567(13) -0.0071(9) 0.0261(10) 0.0020(9)
    C16 0.0754(14) 0.0397(10) 0.0624(13) 0.0030(10) 0.0225(11) -0.0066(9)
    C10 0.0742(15) 0.0642(13) 0.0553(13) -0.0057(11) 0.0264(11) 0.0136(11)
    C9 0.0718(15) 0.0853(16) 0.0735(16) -0.0172(13) 0.0398(13) 0.0062(13)
    N1 0.0508(9) 0.0383(8) 0.0444(9) 0.0024(7) 0.0230(7) 0.0014(7)
    N2 0.0590(9) 0.0388(8) 0.0508(10) 0.0033(7) 0.0234(8) -0.0024(7)
_geom_special_details
;
All e.s.d.'s (except the e.s.d. in the dihedral angle between two l.s. planes)
are estimated using the full covariance matrix. The cell e.s.d.'s are taken
into account individually in the estimation of e.s.d.'s in distances, angles
and torsion angles; correlations between e.s.d.'s in cell parameters are only
used when they are defined by crystal symmetry. An approximate (isotropic)
treatment of cell e.s.d.'s is used for estimating e.s.d.'s involving l.s.
planes.
;
loop_
    _geom_bond_atom_site_label_1
    _geom_bond_atom_site_label_2
    _geom_bond_site_symmetry_2
    _geom_bond_distance
    _geom_bond_publ_flag
    C13 N1 . 1.323(2) ?
    C13 C14 . 1.438(2) ?
    C13 C6 . 1.480(2) ?
    C6 C5 . 1.387(2) ?
    C6 C1 . 1.391(3) ?
    C14 N2 . 1.323(2) ?
    C14 C12 . 1.489(2) ?
    C1 C2 . 1.386(3) ?
    C1 H1 . 0.93 ?
    C12 C7 . 1.387(3) ?
    C12 C11 . 1.392(3) ?
    C20 N1 . 1.372(2) ?
    C20 C19 . 1.402(3) ?
    C20 C15 . 1.403(2) ?
    C8 C9 . 1.377(3) ?
    C8 C7 . 1.381(3) ?
    C8 H8 . 0.93 ?
    C5 C4 . 1.385(3) ?
    C5 H5 . 0.93 ?
    C2 C3 . 1.378(3) ?
    C2 H2 . 0.93 ?
    C15 N2 . 1.367(2) ?
    C15 C16 . 1.420(3) ?
    C4 C3 . 1.371(3) ?
    C4 H4 . 0.93 ?
    C3 H3 . 0.93 ?
    C18 C19 . 1.365(3) ?
    C18 C17 . 1.400(3) ?
    C18 H18 . 0.93 ?
    C7 H7 . 0.93 ?
    C17 C16 . 1.366(3) ?
    C17 H17 . 0.93 ?
    C11 C10 . 1.383(3) ?
    C11 H11 . 0.93 ?
    C19 H19 . 0.93 ?
    C16 H16 . 0.93 ?
    C10 C9 . 1.379(3) ?
    C10 H10 . 0.93 ?
    C9 H9 . 0.93 ?
    N1 H1A . 0.86 ?
loop_
    _geom_angle_atom_site_label_1
    _geom_angle_atom_site_label_2
    _geom_angle_atom_site_label_3
    _geom_angle_site_symmetry_1
    _geom_angle_site_symmetry_3
    _geom_angle
    _geom_angle_publ_flag
    N1 C13 C14 . . 117.35(15) ?
    N1 C13 C6 . . 116.70(15) ?
    C14 C13 C6 . . 125.88(15) ?
    C5 C6 C1 . . 119.53(16) ?
    C5 C6 C13 . . 119.95(16) ?
    C1 C6 C13 . . 120.44(16) ?
    N2 C14 C13 . . 121.60(16) ?
    N2 C14 C12 . . 116.54(15) ?
    C13 C14 C12 . . 121.85(14) ?
    C2 C1 C6 . . 119.62(18) ?
    C2 C1 H1 . . 120.2 ?
    C6 C1 H1 . . 120.2 ?
    C7 C12 C11 . . 119.33(18) ?
    C7 C12 C14 . . 119.44(17) ?
    C11 C12 C14 . . 121.22(16) ?
    N1 C20 C19 . . 121.12(17) ?
    N1 C20 C15 . . 117.01(15) ?
    C19 C20 C15 . . 121.79(16) ?
    C9 C8 C7 . . 119.8(2) ?
    C9 C8 H8 . . 120.1 ?
    C7 C8 H8 . . 120.1 ?
    C4 C5 C6 . . 119.88(18) ?
    C4 C5 H5 . . 120.1 ?
    C6 C5 H5 . . 120.1 ?
    C3 C2 C1 . . 120.58(19) ?
    C3 C2 H2 . . 119.7 ?
    C1 C2 H2 . . 119.7 ?
    N2 C15 C20 . . 121.46(16) ?
    N2 C15 C16 . . 120.29(18) ?
    C20 C15 C16 . . 118.24(17) ?
    C3 C4 C5 . . 120.63(18) ?
    C3 C4 H4 . . 119.7 ?
    C5 C4 H4 . . 119.7 ?
    C4 C3 C2 . . 119.74(18) ?
    C4 C3 H3 . . 120.1 ?
    C2 C3 H3 . . 120.1 ?
    C19 C18 C17 . . 121.2(2) ?
    C19 C18 H18 . . 119.4 ?
    C17 C18 H18 . . 119.4 ?
    C8 C7 C12 . . 120.5(2) ?
    C8 C7 H7 . . 119.7 ?
    C12 C7 H7 . . 119.7 ?
    C16 C17 C18 . . 121.22(19) ?
    C16 C17 H17 . . 119.4 ?
    C18 C17 H17 . . 119.4 ?
    C10 C11 C12 . . 119.84(18) ?
    C10 C11 H11 . . 120.1 ?
    C12 C11 H11 . . 120.1 ?
    C18 C19 C20 . . 118.2(2) ?
    C18 C19 H19 . . 120.9 ?
    C20 C19 H19 . . 120.9 ?
    C17 C16 C15 . . 119.3(2) ?
    C17 C16 H16 . . 120.3 ?
    C15 C16 H16 . . 120.3 ?
    C9 C10 C11 . . 120.2(2) ?
    C9 C10 H10 . . 119.9 ?
    C11 C10 H10 . . 119.9 ?
    C8 C9 C10 . . 120.3(2) ?
    C8 C9 H9 . . 119.9 ?
    C10 C9 H9 . . 119.9 ?
    C13 N1 C20 . . 123.43(15) ?
    C13 N1 H1A . . 118.3 ?
    C20 N1 H1A . . 118.3 ?
    C14 N2 C15 . . 119.11(16) ?
loop_
    _geom_torsion_atom_site_label_1
    _geom_torsion_atom_site_label_2
    _geom_torsion_atom_site_label_3
    _geom_torsion_atom_site_label_4
    _geom_torsion_site_symmetry_1
    _geom_torsion_site_symmetry_2
    _geom_torsion_site_symmetry_3
    _geom_torsion_site_symmetry_4
    _geom_torsion
    _geom_torsion_publ_flag
    N1 C13 C6 C5 . . . . -49.4(2) ?
    C14 C13 C6 C5 . . . . 133.74(19) ?
    N1 C13 C6 C1 . . . . 127.41(18) ?
    C14 C13 C6 C1 . . . . -49.4(3) ?
    N1 C13 C14 N2 . . . . -1.8(3) ?
    C6 C13 C14 N2 . . . . 175.02(17) ?
    N1 C13 C14 C12 . . . . 179.30(16) ?
    C6 C13 C14 C12 . . . . -3.9(3) ?
    C5 C6 C1 C2 . . . . 0.4(3) ?
    C13 C6 C1 C2 . . . . -176.49(17) ?
    N2 C14 C12 C7 . . . . -49.1(2) ?
    C13 C14 C12 C7 . . . . 129.83(19) ?
    N2 C14 C12 C11 . . . . 129.61(18) ?
    C13 C14 C12 C11 . . . . -51.4(2) ?
    C1 C6 C5 C4 . . . . 0.8(3) ?
    C13 C6 C5 C4 . . . . 177.62(16) ?
    C6 C1 C2 C3 . . . . -1.2(3) ?
    N1 C20 C15 N2 . . . . -0.6(3) ?
    C19 C20 C15 N2 . . . . -177.17(17) ?
    N1 C20 C15 C16 . . . . 178.58(17) ?
    C19 C20 C15 C16 . . . . 2.0(3) ?
    C6 C5 C4 C3 . . . . -1.1(3) ?
    C5 C4 C3 C2 . . . . 0.3(3) ?
    C1 C2 C3 C4 . . . . 0.9(3) ?
    C9 C8 C7 C12 . . . . -0.4(3) ?
    C11 C12 C7 C8 . . . . -0.2(3) ?
    C14 C12 C7 C8 . . . . 178.61(19) ?
    C19 C18 C17 C16 . . . . 2.1(3) ?
    C7 C12 C11 C10 . . . . 1.1(3) ?
    C14 C12 C11 C10 . . . . -177.61(18) ?
    C17 C18 C19 C20 . . . . -1.9(3) ?
    N1 C20 C19 C18 . . . . -176.65(19) ?
    C15 C20 C19 C18 . . . . -0.2(3) ?
    C18 C17 C16 C15 . . . . -0.2(3) ?
    N2 C15 C16 C17 . . . . 177.39(19) ?
    C20 C15 C16 C17 . . . . -1.8(3) ?
    C12 C11 C10 C9 . . . . -1.6(3) ?
    C7 C8 C9 C10 . . . . -0.1(4) ?
    C11 C10 C9 C8 . . . . 1.1(4) ?
    C14 C13 N1 C20 . . . . 0.4(2) ?
    C6 C13 N1 C20 . . . . -176.73(16) ?
    C19 C20 N1 C13 . . . . 177.36(17) ?
    C15 C20 N1 C13 . . . . 0.7(3) ?
    C13 C14 N2 C15 . . . . 2.0(3) ?
    C12 C14 N2 C15 . . . . -179.07(15) ?
    C20 C15 N2 C14 . . . . -0.8(3) ?
    C16 C15 N2 C14 . . . . -179.90(18) ?
loop_
    _geom_hbond_atom_site_label_D
    _geom_hbond_atom_site_label_H
    _geom_hbond_atom_site_label_A
    _geom_hbond_site_symmetry_A
    _geom_hbond_distance_DH
    _geom_hbond_distance_HA
    _geom_hbond_distance_DA
    _geom_hbond_angle_DHA
    N1 H1A Cl1 2 0.86 2.14 2.9684(16) 160
    C18 H18 Cl1 1 0.93 2.73 3.568(2) 150
