# Supplementary material for: 2,3-Diphenyl­quinoxalin-1-ium chloride
Source: Acta Crystallogr Sect E Struct Rep Online. 2010 Jun 26;66(Pt 7):o1807. doi: 10.1107/S1600536810023883 (PMC3006961; doi:10.1107/S1600536810023883)
Supplement: Supplementary file 2 [file e-66-o1807-Isup2.hkl]

#
# h,k,l, Fc-squared, Fo-squared, sigma(Fo-squared) and status flag
#
data_I
_shelx_title ' S in P2(1)/c'
_shelx_refln_list_code          4
_shelx_F_calc_maximum      290.46
_exptl_crystal_F_000       726.00
_reflns_d_resolution_high  0.8393
 
loop_
 _symmetry_equiv_pos_as_xyz
 'x, y, z'
 '-x, y+1/2, -z+1/2'
 '-x, -y, -z'
 'x, -y-1/2, z-1/2'
 
_cell_length_a    10.4979
_cell_length_b    14.7734
_cell_length_c    11.3591
_cell_angle_alpha  90.000
_cell_angle_beta  112.692
_cell_angle_gamma  90.000
 
_shelx_F_squared_multiplier     1.000
 
loop_
 _refln_index_h
 _refln_index_k
 _refln_index_l
 _refln_F_squared_calc
 _refln_F_squared_meas
 _refln_F_squared_sigma
 _refln_observed_status
   1   0   0        2.03        6.28      0.45 o
   2   0   0     1232.31     1128.99     26.31 o
   3   0   0     4208.81     4019.81     84.74 o
   4   0   0      275.64      300.05      7.44 o
   5   0   0      968.10      967.90     21.01 o
   6   0   0      367.36      327.93      8.68 o
   7   0   0        5.63        3.41      1.39 o
   8   0   0      287.67      285.48     10.30 o
   9   0   0      217.10      220.73     12.96 o
  10   0   0       46.22       53.93      6.56 o
   1   1   0     8267.48     7116.14    144.54 o
   2   1   0       49.74       40.66      1.35 o
   3   1   0      331.10      337.17      5.51 o
   4   1   0       21.69       27.35      1.19 o
   5   1   0       62.28       71.54      2.68 o
   6   1   0       50.33       42.38      1.82 o
   7   1   0        7.65       10.31      1.24 o
   8   1   0        9.15        5.23      1.38 o
   9   1   0      234.33      238.71      9.73 o
  10   1   0       21.03       17.18      2.88 o
  11   1   0        4.49        3.46      2.13 o
   0   2   0     1009.21     1066.50     21.47 o
   1   2   0      702.31      612.70     11.07 o
   2   2   0     3762.05     3632.30     55.72 o
   3   2   0     2103.46     2064.33     32.21 o
   4   2   0     1249.20     1240.76     18.38 o
   5   2   0     3111.93     3083.74     44.23 o
   6   2   0      171.01      165.66      3.78 o
   7   2   0      423.52      414.16      7.64 o
   8   2   0      167.30      175.40      5.40 o
   9   2   0       67.72       58.95      8.07 o
  10   2   0       28.35       32.58      5.19 o
  11   2   0        0.01        0.00      1.73 o
   1   3   0      155.08      164.39      3.56 o
   2   3   0      682.08      665.31      9.97 o
   3   3   0     1031.14     1063.81     17.16 o
   4   3   0      160.21      170.55      3.79 o
   5   3   0      571.60      609.39      9.88 o
   6   3   0       10.48       11.96      1.45 o
   7   3   0        0.01        0.00      1.20 o
   8   3   0       40.00       46.83      2.78 o
   9   3   0       65.65       80.25      7.54 o
  10   3   0       25.91       30.06      6.68 o
  11   3   0        0.79        0.42      2.36 o
   0   4   0      425.32      419.52      9.20 o
   1   4   0     1884.93     1741.24     65.33 o
   2   4   0      579.21      586.63     11.17 o
   3   4   0      842.25      829.01     13.72 o
   4   4   0     2082.17     2033.61     32.21 o
   5   4   0        6.60        4.52      0.76 o
   6   4   0       54.65       66.11      2.26 o
   7   4   0      706.25      697.19     14.59 o
   8   4   0       35.46       31.63      2.99 o
   9   4   0      130.56      128.11      5.57 o
  10   4   0        6.21        6.80      2.32 o
  11   4   0        0.26        2.05      3.23 o
   1   5   0      302.00      301.52      5.05 o
   2   5   0       44.49       42.09      1.73 o
   3   5   0       47.87       51.59      2.09 o
   4   5   0      349.44      350.83      6.76 o
   5   5   0      361.18      352.89      7.03 o
   6   5   0       16.54       18.91      1.53 o
   7   5   0       61.44       52.56      2.92 o
   8   5   0        4.05        3.52      1.36 o
   9   5   0       13.25       17.83      2.57 o
  10   5   0        3.13        0.00      2.62 o
   0   6   0      340.75      336.66      8.07 o
   1   6   0      181.01      191.57      3.65 o
   2   6   0      493.55      509.70     10.24 o
   3   6   0        0.69        1.32      0.77 o
   4   6   0      217.11      224.69      6.66 o
   5   6   0        0.25        0.05      1.04 o
   6   6   0        2.19        3.64      0.92 o
   7   6   0       90.28       80.79      4.37 o
   8   6   0        0.21        0.31      1.54 o
   9   6   0        0.11        0.00      1.55 o
  10   6   0        4.07        3.12      3.37 o
   1   7   0      391.54      402.36      6.81 o
   2   7   0      427.89      467.56      7.77 o
   3   7   0       51.98       46.39      2.23 o
   4   7   0       49.94       52.21      3.03 o
   5   7   0        3.15        0.82      1.14 o
   6   7   0       65.06       58.08      3.61 o
   7   7   0       87.46       75.75      5.64 o
   8   7   0        7.61        8.67      2.13 o
   9   7   0       75.75       70.10      6.24 o
  10   7   0        0.20        2.39      3.50 o
   0   8   0       23.16       18.56      1.71 o
   1   8   0     1089.67     1148.11     17.41 o
   2   8   0      281.12      320.44      5.87 o
   3   8   0       28.60       27.80      2.41 o
   4   8   0       96.30       93.85      3.50 o
   5   8   0       41.16       33.59      2.81 o
   6   8   0      132.63      141.21      5.78 o
   7   8   0       68.26       81.02      4.66 o
   8   8   0       19.96       12.76      2.64 o
   9   8   0        7.88        4.48      2.96 o
  10   8   0        3.65        4.26      4.07 o
   1   9   0      108.34      112.74      2.93 o
   2   9   0       84.45       89.90      2.58 o
   3   9   0      173.59      158.94      4.78 o
   4   9   0      316.70      330.75      6.32 o
   5   9   0       19.54       26.44      4.70 o
   6   9   0      145.13      137.53      7.73 o
   7   9   0       52.09       58.53      4.24 o
   8   9   0      104.08       96.72      6.47 o
   9   9   0        1.35        0.00      2.00 o
   0  10   0       73.62       64.05      3.22 o
   1  10   0      152.76      143.98      3.58 o
   2  10   0       43.46       39.32      1.86 o
   3  10   0       38.89       36.32      1.82 o
   4  10   0       39.52       43.16      2.61 o
   5  10   0      383.63      380.23     11.14 o
   6  10   0      827.07      807.85     20.22 o
   7  10   0       83.04       69.45      4.71 o
   8  10   0       12.68       12.56      3.37 o
   9  10   0       39.58       49.54      4.60 o
   1  11   0        5.47        3.93      0.95 o
   2  11   0       23.62       24.20      1.77 o
   3  11   0      664.42      654.36     12.33 o
   4  11   0      279.84      252.40      6.77 o
   5  11   0      244.51      255.91      8.81 o
   6  11   0        0.43        1.74      1.80 o
   7  11   0        4.53        7.67      2.36 o
   8  11   0       71.64       67.00      5.14 o
   9  11   0       18.50       11.18      5.28 o
   0  12   0      322.50      303.48      9.01 o
   1  12   0       73.66       72.63      2.93 o
   2  12   0      358.94      344.26      7.62 o
   3  12   0     1752.10     1779.15     29.80 o
   4  12   0        0.19        0.00      1.43 o
   5  12   0      166.07      158.61      6.77 o
   6  12   0      172.29      187.77      8.75 o
   7  12   0        0.02        0.00      2.28 o
   8  12   0       88.26      102.24      7.45 o
   1  13   0       29.13       32.11      2.44 o
   2  13   0        3.32        2.42      1.35 o
   3  13   0        0.82        1.37      1.09 o
   4  13   0       25.14       18.66      2.88 o
   5  13   0       14.74       13.02      3.20 o
   6  13   0        8.75       10.06      2.53 o
   7  13   0        0.04        0.00      2.06 o
   0  14   0       43.50       34.07      3.68 o
   1  14   0      464.73      470.69     11.06 o
   2  14   0      228.42      227.44      6.71 o
   3  14   0       54.28       60.29      3.38 o
   4  14   0       72.89       65.77      5.76 o
   5  14   0       55.77       57.00      7.51 o
   6  14   0       61.56       68.44      5.34 o
   1  15   0       35.73       29.42      2.60 o
   2  15   0        9.32        6.65      1.69 o
   3  15   0       10.01        7.78      2.69 o
   4  15   0        0.20        3.71      2.21 o
   5  15   0        6.83        2.06      2.73 o
   6  15   0        0.19        0.00      4.73 o
   0  16   0       25.18       37.75      4.37 o
   1  16   0      106.54      104.68      4.71 o
   2  16   0       35.09       39.33      4.49 o
   3  16   0       46.49       67.45      8.87 o
   4  16   0       96.64      108.16      7.59 o
   1  17   0        5.35        4.65      1.70 o
   2  17   0        6.03        4.36      2.02 o
 -11   1   1       46.03       43.71      4.46 o
 -10   1   1       54.66       49.42      5.34 o
  -9   1   1       26.24       32.32      4.00 o
  -8   1   1       30.39       33.71      2.35 o
  -7   1   1       39.21       41.16      1.89 o
  -6   1   1       31.37       31.37      1.90 o
  -5   1   1        4.91        7.18      0.83 o
  -4   1   1       65.59       70.06      2.01 o
  -3   1   1       22.26       21.07      0.92 o
  -2   1   1     1287.79     1316.59     20.80 o
  -1   1   1      618.94      577.86     10.38 o
   0   1   1     1015.14     1039.35     18.30 o
   1   1   1      116.18       93.99      1.95 o
   2   1   1     7968.35     7441.45    127.66 o
   3   1   1        2.27        2.91      0.50 o
   4   1   1        4.04        9.29      1.28 o
   5   1   1       27.63       28.26      1.42 o
   6   1   1      141.94      137.62      3.41 o
   7   1   1        2.17        2.81      1.52 o
   8   1   1      203.76      207.04      7.10 o
   9   1   1        6.35        6.37      2.14 o
  10   1   1        7.18        9.14      2.37 o
  11   1   1        1.53        0.00      2.04 o
 -11   2   1       89.46       98.42      8.55 o
 -10   2   1      110.76      114.23      6.50 o
  -9   2   1      161.05      154.06      6.42 o
  -8   2   1        7.43        5.87      1.23 o
  -7   2   1       14.36       11.03      1.41 o
  -6   2   1       58.56       47.76      2.00 o
  -5   2   1     4301.87     4328.54     66.89 o
  -4   2   1      126.37      115.10      2.77 o
  -3   2   1       84.91       88.81      2.11 o
  -2   2   1     5601.08     5597.81    166.27 o
  -1   2   1       51.89       40.73      0.97 o
   0   2   1       10.14       15.30      0.79 o
   1   2   1      318.52      336.71      5.19 o
   2   2   1      177.44      186.85      3.26 o
   3   2   1      135.94      147.64      5.45 o
   4   2   1      627.51      623.59     10.81 o
   5   2   1       21.73       25.43      1.36 o
   6   2   1      862.97      870.59     13.87 o
   7   2   1      383.14      399.22      8.35 o
   8   2   1        7.34        4.44      1.94 o
   9   2   1       28.28       23.83      3.19 o
  10   2   1        4.10        5.69      2.05 o
  11   2   1        0.06        0.00      1.93 o
 -11   3   1        5.87        5.35      2.41 o
 -10   3   1       58.10       57.41      4.74 o
  -9   3   1       14.04       13.68      2.24 o
  -8   3   1       13.16       11.11      2.12 o
  -7   3   1       80.85       78.75      3.46 o
  -6   3   1      565.19      630.59     10.35 o
  -5   3   1        3.50        5.01      0.89 o
  -4   3   1      607.38      641.14     10.92 o
  -3   3   1     1491.17     1472.98     23.50 o
  -2   3   1      126.24      125.04      2.37 o
  -1   3   1     1860.12     1783.18     31.32 o
   0   3   1     4489.24     4564.28    119.90 o
   1   3   1      117.22      112.96      2.39 o
   2   3   1      105.74       99.53      2.35 o
   3   3   1      337.54      321.20      5.43 o
   4   3   1       22.14       21.76      1.47 o
   5   3   1      525.66      546.88      9.99 o
   6   3   1       24.43       22.85      2.53 o
   7   3   1      495.39      503.53     10.05 o
   8   3   1       54.89       56.64      4.38 o
   9   3   1        0.01        0.00      3.38 o
  10   3   1       27.21       28.34      3.71 o
 -11   4   1       58.08       64.22     10.51 o
 -10   4   1       13.99       14.71      2.50 o
  -9   4   1       49.69       47.78      5.99 o
  -8   4   1      365.77      401.36      9.61 o
  -7   4   1        6.50        7.16      1.23 o
  -6   4   1      816.90      825.50     14.37 o
  -5   4   1      987.83     1022.23     17.05 o
  -4   4   1      411.88      528.12     10.51 o
  -3   4   1     1549.37     1571.32     25.09 o
  -2   4   1      766.28      797.42     13.10 o
  -1   4   1      679.81      717.79     13.25 o
   0   4   1     3744.34     3480.38    119.95 o
   1   4   1     3434.92     3326.80     51.46 o
   2   4   1     1665.66     1649.03     29.47 o
   3   4   1      877.08      952.31     15.91 o
   4   4   1       86.13       73.78      2.08 o
   5   4   1        6.24       14.38      1.13 o
   6   4   1      153.37      167.52      5.07 o
   7   4   1      236.11      241.01      6.63 o
   8   4   1        1.16        1.79      1.16 o
   9   4   1       29.95       29.14      4.05 o
  10   4   1       13.96        8.58      3.96 o
 -11   5   1        0.29        2.71      3.46 o
 -10   5   1        3.28        3.52      1.82 o
  -9   5   1        0.41        1.54      1.47 o
  -8   5   1       34.03       32.30      2.94 o
  -7   5   1        8.04        9.13      1.32 o
  -6   5   1       81.00       94.53      3.50 o
  -5   5   1      863.77      995.95     18.91 o
  -4   5   1      251.75      268.99      5.54 o
  -3   5   1       11.37       14.41      0.97 o
  -2   5   1       16.85       17.03      1.04 o
  -1   5   1      949.02      935.31     15.31 o
   0   5   1      436.53      455.81      7.90 o
   1   5   1      134.94      137.48      2.98 o
   2   5   1      183.76      192.83      5.13 o
   3   5   1      799.10      827.37     15.88 o
   4   5   1      934.17     1000.93     17.03 o
   5   5   1      161.99      161.73      3.68 o
   6   5   1       10.63        7.34      1.20 o
   7   5   1        8.67       10.28      1.63 o
   8   5   1        1.26        3.07      1.85 o
   9   5   1       65.92       67.63      5.78 o
  10   5   1        3.60        2.09      3.39 o
 -10   6   1        4.20       12.16      3.12 o
  -9   6   1       60.60       67.85      3.65 o
  -8   6   1      358.25      369.34      9.26 o
  -7   6   1       82.00       82.29      3.57 o
  -6   6   1      360.39      347.44      8.23 o
  -5   6   1      956.87      941.28     18.14 o
  -4   6   1      424.99      369.19      8.17 o
  -3   6   1     1854.93     1898.32     30.46 o
  -2   6   1       80.18       54.17      1.83 o
  -1   6   1     1088.18     1026.10     15.37 o
   0   6   1     2540.51     2497.87     35.77 o
   1   6   1     3334.49     3270.24     57.49 o
   2   6   1     1346.36     1341.78     21.71 o
   3   6   1        3.38        2.63      1.05 o
   4   6   1      656.54      659.85     13.45 o
   5   6   1      538.91      538.86     10.24 o
   6   6   1       24.70       24.38      1.82 o
   7   6   1      135.29      147.47      6.06 o
   8   6   1       26.26       25.93      3.66 o
   9   6   1       32.67       32.82      4.84 o
  10   6   1       11.13       24.60      6.14 o
 -10   7   1       13.68       12.51      5.48 o
  -9   7   1        0.37        0.46      2.08 o
  -8   7   1       14.32       15.37      2.04 o
  -7   7   1        2.59        0.94      1.39 o
  -6   7   1        9.56       13.71      3.31 o
  -5   7   1        4.68        3.85      1.29 o
  -4   7   1      137.67      149.79      3.76 o
  -3   7   1      213.95      227.45      4.93 o
  -2   7   1      405.43      449.20      9.43 o
  -1   7   1     1117.33     1210.93     18.11 o
   0   7   1      877.03     1008.53     15.29 o
   1   7   1     2468.54     2522.63     44.96 o
   2   7   1     1038.36     1015.12     16.91 o
   3   7   1        0.11        0.59      0.71 o
   4   7   1      233.74      211.24      6.71 o
   5   7   1        3.08        4.00      1.37 o
   6   7   1      165.65      153.13      5.08 o
   7   7   1       52.26       59.54      4.10 o
   8   7   1       27.74       24.84      3.17 o
   9   7   1       70.95       79.28      6.66 o
 -10   8   1       13.84       24.26      8.11 o
  -9   8   1       67.65       62.98      4.64 o
  -8   8   1      134.79      138.47      6.12 o
  -7   8   1      301.15      276.76      8.97 o
  -6   8   1       81.29       89.94      5.34 o
  -5   8   1      480.26      479.95     12.45 o
  -4   8   1      112.87      110.94      4.15 o
  -3   8   1     1485.01     1429.93     23.72 o
  -2   8   1     1447.42     1345.33     20.21 o
  -1   8   1        1.57        9.16      0.94 o
   0   8   1     1666.43     1673.44     24.74 o
   1   8   1     1363.97     1351.30     20.27 o
   2   8   1       10.35        1.56      0.70 o
   3   8   1      665.03      641.64     12.98 o
   4   8   1     1062.45     1032.99     23.57 o
   5   8   1        4.69        1.95      1.39 o
   6   8   1      237.28      246.69      8.30 o
   7   8   1        0.02        1.02      1.92 o
   8   8   1       70.60       63.93      4.60 o
   9   8   1       43.82       40.84      4.25 o
 -10   9   1        0.03        0.00      2.69 o
  -9   9   1       42.27       40.03      4.05 o
  -8   9   1        2.60        1.73      2.79 o
  -7   9   1      224.14      219.37      8.17 o
  -6   9   1       38.13       46.81      3.52 o
  -5   9   1      539.79      516.93     11.58 o
  -4   9   1       19.25       22.06      2.07 o
  -3   9   1        2.62        2.76      0.78 o
  -2   9   1       89.77       86.78      2.55 o
  -1   9   1      187.85      192.00      4.14 o
   0   9   1      102.03      104.20      2.79 o
   1   9   1        5.36        1.58      0.78 o
   2   9   1      121.71      107.50      3.22 o
   3   9   1       22.33       31.10      2.05 o
   4   9   1      401.14      389.11     10.92 o
   5   9   1        8.49        4.48      1.74 o
   6   9   1      281.06      257.53      8.76 o
   7   9   1       70.54       78.10      4.95 o
   8   9   1       24.13       24.31      3.93 o
   9   9   1       27.26       28.22      3.77 o
  -9  10   1        0.50        2.59      2.18 o
  -8  10   1      238.71      234.80     13.66 o
  -7  10   1      377.36      363.77     11.34 o
  -6  10   1      257.38      253.51      8.63 o
  -5  10   1      168.56      169.78      5.50 o
  -4  10   1      389.75      377.48      7.21 o
  -3  10   1      126.11      122.78      3.69 o
  -2  10   1     1018.51     1004.75     15.90 o
  -1  10   1      283.82      247.05      5.14 o
   0  10   1      109.22       96.78      2.81 o
   1  10   1      554.72      539.02      9.33 o
   2  10   1       36.21       30.82      2.20 o
   3  10   1       98.40      106.73      4.39 o
   4  10   1      728.85      744.88     18.46 o
   5  10   1       36.49       39.46      5.51 o
   6  10   1       10.54       17.45      3.18 o
   7  10   1       42.88       38.74      3.85 o
   8  10   1       60.33       51.37      4.63 o
   9  10   1       64.74       63.18      6.26 o
  -9  11   1        0.48        0.00      2.20 o
  -8  11   1       54.08       53.50      4.56 o
  -7  11   1        1.05        3.57      2.39 o
  -6  11   1       23.89       23.01      4.12 o
  -5  11   1       48.72       50.28      5.27 o
  -4  11   1      273.95      254.20      8.63 o
  -3  11   1       29.86       29.14      2.69 o
  -2  11   1      264.95      268.09      5.66 o
  -1  11   1      257.24      255.47      5.46 o
   0  11   1       96.37       96.76      3.23 o
   1  11   1       70.17       61.50      3.06 o
   2  11   1       57.97       47.98      2.89 o
   3  11   1      462.00      503.43     10.08 o
   4  11   1       23.29       24.46      2.40 o
   5  11   1      467.17      447.01     13.05 o
   6  11   1       85.39       82.88      5.20 o
   7  11   1       27.73       31.17      4.02 o
   8  11   1        8.53        8.71      2.91 o
  -8  12   1        0.86        2.41      2.29 o
  -7  12   1       46.54       44.08      4.68 o
  -6  12   1       23.60       25.74      3.38 o
  -5  12   1        0.88        0.00      1.76 o
  -4  12   1      251.88      257.56      7.21 o
  -3  12   1     1204.15     1239.83     21.46 o
  -2  12   1       25.71       27.34      1.91 o
  -1  12   1       14.15       15.81      1.62 o
   0  12   1       20.58       23.66      1.84 o
   1  12   1        9.35        7.56      1.35 o
   2  12   1        0.02        0.23      0.96 o
   3  12   1       14.32       17.21      2.18 o
   4  12   1      131.34      133.46      5.09 o
   5  12   1      151.04      151.61      8.60 o
   6  12   1        5.65        5.45      4.86 o
   7  12   1        4.82        3.57      2.34 o
   8  12   1       14.53       18.56      5.21 o
  -8  13   1        0.60        4.61      8.25 o
  -7  13   1        0.15        1.38      2.15 o
  -6  13   1        1.20        3.44      3.04 o
  -5  13   1       57.03       63.56      4.49 o
  -4  13   1       57.67       61.04      5.37 o
  -3  13   1       44.17       43.52      2.75 o
  -2  13   1       21.72       21.04      2.17 o
  -1  13   1       96.73       87.70      4.20 o
   0  13   1       49.67       44.86      2.53 o
   1  13   1       13.09       11.36      1.60 o
   2  13   1        4.78        4.24      1.23 o
   3  13   1      256.34      262.50      7.69 o
   4  13   1       21.94       22.42      3.34 o
   5  13   1        0.32        4.70      2.00 o
   6  13   1        5.40        9.52      3.63 o
   7  13   1        0.46        2.37      2.29 o
  -7  14   1        0.08        3.90      3.10 o
  -6  14   1        3.69        3.53      2.43 o
  -5  14   1        1.90        2.98      2.15 o
  -4  14   1       60.03       55.82      3.88 o
  -3  14   1        0.01        1.59      1.45 o
  -2  14   1      278.19      266.95      7.44 o
  -1  14   1      151.13      151.43      5.21 o
   0  14   1       84.56       74.97      3.66 o
   1  14   1        1.18        0.23      1.10 o
   2  14   1      277.17      273.05      6.98 o
   3  14   1       39.95       41.69      3.25 o
   4  14   1        9.21        6.68      4.35 o
   5  14   1        1.55        0.00      1.86 o
   6  14   1       26.29       22.83      3.63 o
  -5  15   1        6.64        1.04      2.35 o
  -4  15   1        5.12        1.37      2.45 o
  -3  15   1        5.05        0.93      1.54 o
  -2  15   1        1.81        1.56      1.42 o
  -1  15   1       63.57       65.85      4.62 o
   0  15   1        6.33        7.24      1.64 o
   1  15   1        4.86        5.47      1.78 o
   2  15   1      155.19      161.30      6.75 o
   3  15   1        5.36        7.79      2.15 o
   4  15   1       25.88       25.52      3.58 o
   5  15   1        2.74        0.00      2.37 o
  -4  16   1       26.11       36.71      4.78 o
  -3  16   1        0.01        0.00      1.52 o
  -2  16   1       18.66       19.19      2.38 o
  -1  16   1        0.76        0.36      1.29 o
   0  16   1       51.97       55.05      4.10 o
   1  16   1       81.23       79.90      4.57 o
   2  16   1        3.34        2.00      1.82 o
   3  16   1       40.60       36.49      4.68 o
  -2  17   1        3.34        3.24      2.18 o
  -1  17   1        0.79        3.23      1.74 o
   0  17   1        0.01        0.54      1.48 o
   1  17   1       13.08       11.34      2.49 o
   2  17   1        1.44        1.56      2.40 o
 -12   0   2        5.57        3.71      3.25 o
 -11   0   2       53.01       69.76      7.45 o
 -10   0   2      252.52      267.97     14.22 o
  -9   0   2      264.55      261.82     10.32 o
  -8   0   2      575.52      594.46     26.50 o
  -7   0   2      588.64      586.93     13.96 o
  -6   0   2      775.24      823.76     18.27 o
  -5   0   2      969.32      892.67     19.28 o
  -4   0   2      945.04      910.98     23.27 o
  -3   0   2      267.95      309.17      8.50 o
  -2   0   2     6622.37     6831.79    138.39 o
  -1   0   2     1422.41     1293.23     32.23 o
   0   0   2       77.78       67.15      4.00 o
   1   0   2    84368.80    72836.41   9456.79 o
   2   0   2     9544.11     9192.06    202.43 o
   3   0   2      246.07      289.87      7.09 o
   4   0   2      944.31      945.74     20.49 o
   5   0   2       59.91       45.55      2.56 o
   6   0   2      175.54      157.66      7.05 o
   7   0   2       67.16       78.37      9.80 o
   8   0   2       45.94       38.73      6.92 o
   9   0   2      118.48      104.62      8.73 o
  10   0   2       21.24       29.20      5.35 o
 -12   1   2       20.83       19.96      4.85 o
 -11   1   2        0.59        0.00      1.78 o
 -10   1   2       37.93       40.43      3.37 o
  -9   1   2        1.84        1.80      1.25 o
  -8   1   2       33.38       30.18      2.32 o
  -7   1   2       17.44       21.83      1.61 o
  -6   1   2      109.05      102.00      2.64 o
  -5   1   2      323.64      297.83      5.74 o
  -4   1   2      516.08      488.85      8.42 o
  -3   1   2     1597.80     1677.38     29.50 o
  -2   1   2     4795.30     5067.96    144.73 o
  -1   1   2      186.18      241.46      4.11 o
   0   1   2     7132.05     7927.26    252.53 o
   1   1   2     2922.71     3041.42     47.43 o
   2   1   2     4794.10     4922.16     76.39 o
   3   1   2       14.06        9.79      0.77 o
   4   1   2     1498.70     1507.57     22.31 o
   5   1   2        8.70        3.78      0.79 o
   6   1   2      379.36      370.03      7.75 o
   7   1   2      135.64      145.63      4.95 o
   8   1   2       36.45       42.20      2.89 o
   9   1   2        0.39        2.63      2.38 o
  10   1   2      115.62      126.14      8.21 o
 -12   2   2        5.65        5.28      3.35 o
 -11   2   2      177.56      188.74      8.89 o
 -10   2   2       82.23       88.72      4.74 o
  -9   2   2      289.42      281.31      7.64 o
  -8   2   2      529.65      497.72     11.19 o
  -7   2   2      377.94      372.87      7.67 o
  -6   2   2      154.36      132.99      3.37 o
  -5   2   2      164.02      121.13      2.92 o
  -4   2   2     6974.90     6776.16    174.86 o
  -3   2   2     3950.96     4009.02     80.92 o
  -2   2   2     2459.96     2571.97     44.52 o
  -1   2   2     9883.77    11481.73    275.18 o
   0   2   2     1355.61     1276.42     20.35 o
   1   2   2      397.45      420.85      6.55 o
   2   2   2       18.88       12.39      0.85 o
   3   2   2       53.86       64.78      1.67 o
   4   2   2      333.12      336.34      6.49 o
   5   2   2       84.03       77.46      3.41 o
   6   2   2      184.53      182.80      4.73 o
   7   2   2      206.72      215.60      6.34 o
   8   2   2       34.29       29.58      2.88 o
   9   2   2       36.46       43.89      4.23 o
  10   2   2        5.29        3.09      3.46 o
 -11   3   2       19.47       16.21      3.19 o
 -10   3   2       26.62       22.57      2.82 o
  -9   3   2        0.65        2.04      1.39 o
  -8   3   2       15.56       20.32      1.82 o
  -7   3   2       23.78       26.28      2.00 o
  -6   3   2      241.68      242.15      5.13 o
  -5   3   2        1.36        3.72      0.94 o
  -4   3   2        4.06        9.37      0.77 o
  -3   3   2     1153.19     1144.07     16.84 o
  -2   3   2       34.30       29.10      1.00 o
  -1   3   2     8406.97     7173.42    173.16 o
   0   3   2      651.86      636.91     11.93 o
   1   3   2     3016.91     3053.11     43.24 o
   2   3   2     2012.65     2006.97     28.83 o
   3   3   2      274.05      237.81      4.96 o
   4   3   2        6.20       13.98      0.96 o
   5   3   2      113.06      106.42      3.65 o
   6   3   2      150.12      161.36      5.07 o
   7   3   2        3.79        5.63      1.49 o
   8   3   2       64.49       62.72      3.93 o
   9   3   2        0.08        2.12      3.16 o
  10   3   2       33.56       34.35      6.56 o
 -11   4   2       13.71       16.75      3.10 o
 -10   4   2      245.29      230.27      8.19 o
  -9   4   2        0.02        0.00      1.32 o
  -8   4   2      344.48      343.92      7.60 o
  -7   4   2        7.28        5.32      1.67 o
  -6   4   2     1233.57     1256.02     23.54 o
  -5   4   2        1.51        1.17      0.83 o
  -4   4   2       82.05      117.80      2.61 o
  -3   4   2     1244.11     1253.78     18.47 o
  -2   4   2      284.69      289.57      4.92 o
  -1   4   2     2544.84     2620.88     53.16 o
   0   4   2     2899.60     2834.92     57.16 o
   1   4   2       20.71       21.24      1.39 o
   2   4   2      181.02      161.97      3.10 o
   3   4   2        5.76        2.67      0.49 o
   4   4   2      144.80      147.26      3.75 o
   5   4   2      787.63      771.97     13.90 o
   6   4   2       34.46       39.38      2.56 o
   7   4   2       54.81       58.57      3.44 o
   8   4   2       51.53       46.06      4.89 o
   9   4   2        0.74        0.00      3.09 o
  10   4   2        9.96        4.19      4.01 o
 -11   5   2       14.32        8.81      2.46 o
 -10   5   2        5.69        2.94      1.67 o
  -9   5   2      109.11       93.93      7.29 o
  -8   5   2        0.18        0.83      2.07 o
  -7   5   2        1.04        0.00      1.65 o
  -6   5   2      385.99      392.66      8.91 o
  -5   5   2       60.11       68.27      2.17 o
  -4   5   2      524.42      620.66      9.90 o
  -3   5   2       86.67       99.57      2.35 o
  -2   5   2       21.42       18.94      1.14 o
  -1   5   2      815.93      785.04     14.66 o
   0   5   2       27.81       43.04      2.24 o
   1   5   2     1055.10     1047.82     19.12 o
   2   5   2       60.08       66.28      1.73 o
   3   5   2      185.08      180.59      3.59 o
   4   5   2      179.90      177.49      4.33 o
   5   5   2        0.09        0.00      0.69 o
   6   5   2      376.14      384.45      9.40 o
   7   5   2        1.26        0.14      2.39 o
   8   5   2       42.89       40.05      4.69 o
   9   5   2        6.47       12.34      3.49 o
  10   5   2        3.24        0.00      3.44 o
 -11   6   2        0.05        3.01      1.87 o
 -10   6   2       31.62       27.08      3.09 o
  -9   6   2       12.29       10.32      3.38 o
  -8   6   2       52.19       57.46      3.24 o
  -7   6   2       20.93       18.53      1.98 o
  -6   6   2       67.92       70.32      3.06 o
  -5   6   2       11.13        7.49      1.58 o
  -4   6   2      127.10      133.42      3.07 o
  -3   6   2     1104.12     1141.86     18.88 o
  -2   6   2      557.56      578.38     10.17 o
  -1   6   2       31.34       36.61      1.77 o
   0   6   2      668.43      718.27     13.76 o
   1   6   2      517.98      590.01     10.17 o
   2   6   2        4.59        3.11      1.07 o
   3   6   2      127.83      159.00      3.36 o
   4   6   2        8.34       10.80      1.83 o
   5   6   2        0.38        0.94      1.15 o
   6   6   2        1.70        1.12      1.26 o
   7   6   2        0.18        0.87      1.50 o
   8   6   2       23.18       26.88      4.16 o
   9   6   2        3.73        5.42      2.83 o
 -11   7   2        3.79        4.32      4.89 o
 -10   7   2        2.57        4.00      2.62 o
  -9   7   2        0.25        0.05      1.44 o
  -8   7   2       83.40       79.48      4.61 o
  -7   7   2        4.07        4.35      1.61 o
  -6   7   2       56.48       53.64      2.82 o
  -5   7   2       31.85       30.55      1.87 o
  -4   7   2      309.64      323.95      6.56 o
  -3   7   2      325.82      311.56      6.28 o
  -2   7   2        1.19        0.62      0.60 o
  -1   7   2     1469.16     1665.86     24.50 o
   0   7   2      273.77      264.87      5.35 o
   1   7   2      304.16      316.55      6.13 o
   2   7   2       47.18       52.80      2.28 o
   3   7   2      202.93      207.82      5.91 o
   4   7   2        7.27        7.26      1.40 o
   5   7   2       39.59       39.01      3.87 o
   6   7   2      222.30      227.85      7.27 o
   7   7   2      135.64      136.40      6.10 o
   8   7   2       16.24       19.09      3.65 o
   9   7   2        1.02        2.68      2.59 o
 -10   8   2       14.54        9.59      3.96 o
  -9   8   2       12.44       12.20      2.51 o
  -8   8   2        7.17        8.11      2.17 o
  -7   8   2        0.08        0.00      1.09 o
  -6   8   2        1.72        0.11      1.86 o
  -5   8   2       56.65       54.63      2.80 o
  -4   8   2       26.47       30.50      1.72 o
  -3   8   2       25.83       26.98      1.60 o
  -2   8   2      193.37      195.75      5.16 o
  -1   8   2      118.12      140.56      3.26 o
   0   8   2       45.62       50.88      1.80 o
   1   8   2      121.24      122.86      3.19 o
   2   8   2      834.15      880.67     17.06 o
   3   8   2      104.07      114.49      6.02 o
   4   8   2       10.12        9.70      1.83 o
   5   8   2       50.44       42.75      3.35 o
   6   8   2       14.52       12.62      1.95 o
   7   8   2       65.10       52.51      4.11 o
   8   8   2       66.75       67.94      4.97 o
   9   8   2        6.80        6.71      3.05 o
 -10   9   2       14.74       10.87      3.27 o
  -9   9   2       99.93      104.39      5.77 o
  -8   9   2       46.20       49.11      3.95 o
  -7   9   2       16.86       17.85      2.67 o
  -6   9   2      302.40      306.61      8.06 o
  -5   9   2      221.04      217.88      6.18 o
  -4   9   2      196.95      208.13      5.06 o
  -3   9   2       15.25       14.76      1.36 o
  -2   9   2      143.31      138.44      3.39 o
  -1   9   2      641.58      671.64     11.04 o
   0   9   2      231.84      228.72      4.70 o
   1   9   2       49.29       36.99      2.92 o
   2   9   2      808.46      795.79     15.87 o
   3   9   2       92.36       87.07      4.28 o
   4   9   2      103.19      100.27      4.78 o
   5   9   2        4.73        4.02      2.28 o
   6   9   2      248.04      246.65      8.79 o
   7   9   2       37.16       40.69      3.90 o
   8   9   2       71.43       71.03      5.25 o
   9   9   2       13.97        6.53      4.73 o
 -10  10   2       15.26        9.06      3.67 o
  -9  10   2        2.40        2.84      2.15 o
  -8  10   2        5.69        6.97      2.28 o
  -7  10   2      101.32       96.49      5.25 o
  -6  10   2      331.92      347.94      9.05 o
  -5  10   2      800.22      789.28     16.60 o
  -4  10   2      829.50      790.76     16.42 o
  -3  10   2        0.33        0.09      0.71 o
  -2  10   2      230.06      214.43      6.05 o
  -1  10   2      142.81      132.83      3.44 o
   0  10   2      214.17      226.19      5.34 o
   1  10   2       65.60       64.53      3.00 o
   2  10   2        0.14        0.00      0.83 o
   3  10   2       68.96       64.83      4.01 o
   4  10   2        6.45        6.35      1.95 o
   5  10   2        4.08        6.89      2.74 o
   6  10   2      130.32      139.43      6.51 o
   7  10   2      159.14      158.45      7.32 o
   8  10   2        0.02        2.30      2.25 o
  -9  11   2        1.42        0.59      2.16 o
  -8  11   2        6.30        0.17      1.86 o
  -7  11   2       74.79       72.84      4.81 o
  -6  11   2       41.81       47.10      3.80 o
  -5  11   2      312.22      317.56      8.45 o
  -4  11   2      543.47      544.39     10.89 o
  -3  11   2      148.97      143.76      4.49 o
  -2  11   2       17.41       18.45      1.62 o
  -1  11   2       19.74       17.77      1.69 o
   0  11   2      104.25      106.78      3.47 o
   1  11   2      110.08      106.68      3.51 o
   2  11   2       25.70       23.40      1.82 o
   3  11   2        0.02        0.00      1.63 o
   4  11   2      977.93     1004.02     24.33 o
   5  11   2      131.87      127.71      6.18 o
   6  11   2        3.50        3.70      2.12 o
   7  11   2       54.84       53.35      6.33 o
   8  11   2        0.92        0.00      2.33 o
  -8  12   2       24.87       31.69      3.81 o
  -7  12   2      316.67      302.87     10.45 o
  -6  12   2       93.90       85.93      5.06 o
  -5  12   2      136.51      136.45      8.61 o
  -4  12   2      124.75      122.83      5.06 o
  -3  12   2        5.39        6.76      1.83 o
  -2  12   2     1373.22     1369.22     23.48 o
  -1  12   2      138.07      138.60      4.22 o
   0  12   2       40.52       41.62      2.38 o
   1  12   2       25.77       28.14      2.06 o
   2  12   2       53.15       58.42      4.54 o
   3  12   2      591.37      608.34     15.67 o
   4  12   2      290.36      288.92      9.96 o
   5  12   2       27.05       33.90      5.19 o
   6  12   2        0.46        0.00      2.05 o
   7  12   2        7.98        7.35      2.70 o
  -8  13   2        5.76        6.82      2.64 o
  -7  13   2       23.81       27.96      3.72 o
  -6  13   2        0.16        0.29      1.61 o
  -5  13   2       87.75       98.96      4.98 o
  -4  13   2       50.62       43.04      3.29 o
  -3  13   2       17.31       17.32      1.97 o
  -2  13   2      184.96      213.70      5.70 o
  -1  13   2      193.32      189.72      5.33 o
   0  13   2      173.18      145.30      4.55 o
   1  13   2       56.26       54.59      2.85 o
   2  13   2        4.02        1.37      1.37 o
   3  13   2       15.39       14.59      2.23 o
   4  13   2        7.64        3.95      1.66 o
   5  13   2       96.14       95.12      7.01 o
   6  13   2       27.12       26.91      6.77 o
  -7  14   2       80.00       89.47     13.21 o
  -6  14   2       45.61       46.16      5.18 o
  -5  14   2      201.48      209.52      7.75 o
  -4  14   2      190.75      183.83      7.34 o
  -3  14   2        4.43        0.65      1.30 o
  -2  14   2      154.20      153.55      5.32 o
  -1  14   2      215.88      185.07      7.31 o
   0  14   2      173.90      172.21      5.22 o
   1  14   2        2.61        0.00      1.01 o
   2  14   2       65.21       71.73      3.99 o
   3  14   2       68.47       75.69      4.28 o
   4  14   2       57.68       69.37      5.19 o
   5  14   2       21.09       24.21      3.63 o
   6  14   2        0.02        0.00      2.83 o
  -6  15   2        8.19       20.37      5.67 o
  -5  15   2       18.25       22.15      4.57 o
  -4  15   2        0.08        0.48      1.51 o
  -3  15   2       45.38       44.76      3.64 o
  -2  15   2        8.03       10.47      3.78 o
  -1  15   2       37.33       51.71      3.84 o
   0  15   2      166.31      171.21      9.15 o
   1  15   2        5.33        2.12      1.68 o
   2  15   2       19.66       20.63      2.77 o
   3  15   2       82.32       76.38      4.49 o
   4  15   2       22.98       19.23      4.50 o
   5  15   2       52.24       61.87     10.73 o
  -4  16   2       59.35       66.54      4.60 o
  -3  16   2      149.00      143.54      7.01 o
  -2  16   2       56.34       46.46      3.81 o
  -1  16   2       30.18       38.11      3.08 o
   0  16   2       37.32       44.92      3.36 o
   1  16   2       13.37       13.19      2.59 o
   2  16   2       61.89       74.24      5.04 o
   3  16   2       17.27       22.10      4.11 o
  -3  17   2       36.92       41.05      8.31 o
  -2  17   2        0.01        2.41      1.91 o
  -1  17   2        0.34        0.00      1.36 o
   0  17   2       69.14       66.77      4.77 o
   1  17   2       13.39       11.06      3.42 o
 -12   1   3        3.89       10.27      2.75 o
 -11   1   3        0.44        0.00      1.54 o
 -10   1   3       30.86       30.95      3.01 o
  -9   1   3       77.51       72.19      3.59 o
  -8   1   3        0.02        2.85      1.28 o
  -7   1   3      214.64      208.74      5.55 o
  -6   1   3       46.34       39.29      1.60 o
  -5   1   3      292.67      314.21      7.92 o
  -4   1   3      741.80      769.96     16.58 o
  -3   1   3       57.80       56.98      1.85 o
  -2   1   3     2452.16     2535.44     71.71 o
  -1   1   3    13077.55    15629.52    268.64 o
   0   1   3      645.32      619.41      9.53 o
   1   1   3     7644.00     8241.00    272.08 o
   2   1   3     1377.21     1422.52     23.17 o
   3   1   3     1344.88     1308.86     28.46 o
   4   1   3      236.17      213.85      4.60 o
   5   1   3       86.77       77.49      2.78 o
   6   1   3       34.20       34.95      2.53 o
   7   1   3       77.61       71.94      4.12 o
   8   1   3       22.02       26.91      2.65 o
   9   1   3       10.44        9.61      2.86 o
  10   1   3        4.02        9.65      4.32 o
 -12   2   3        2.01        2.22      2.07 o
 -11   2   3        5.00        7.71      2.08 o
 -10   2   3      246.41      250.48      7.60 o
  -9   2   3      546.59      540.15     15.52 o
  -8   2   3      325.88      323.39      8.19 o
  -7   2   3        1.16        3.21      1.18 o
  -6   2   3       81.43      106.80      3.43 o
  -5   2   3       12.97       13.06      1.22 o
  -4   2   3     4295.29     4536.39     78.31 o
  -3   2   3       10.96       11.36      0.92 o
  -2   2   3       87.49       79.54      2.45 o
  -1   2   3    11528.78    13636.38    234.33 o
   0   2   3     1258.05     1290.26     20.85 o
   1   2   3     2892.43     2991.06     42.58 o
   2   2   3      181.26      191.73      4.18 o
   3   2   3      529.35      547.21      9.99 o
   4   2   3        0.05        0.32      0.71 o
   5   2   3       19.08       17.45      2.38 o
   6   2   3      125.39      113.56      9.74 o
   7   2   3      302.51      292.62      8.14 o
   8   2   3       28.72       26.76      3.19 o
   9   2   3        7.09        8.08      3.91 o
  10   2   3        0.58        1.84      3.80 o
 -12   3   3        0.94        2.73      3.34 o
 -11   3   3       11.39       10.74      3.42 o
 -10   3   3        8.18        5.46      2.04 o
  -9   3   3      494.35      496.82     11.63 o
  -8   3   3      119.98      118.47      5.97 o
  -7   3   3       55.17       62.61      2.89 o
  -6   3   3      168.59      172.25      7.55 o
  -5   3   3      637.00      790.89     13.74 o
  -4   3   3      517.15      505.30      9.15 o
  -3   3   3     2014.18     1924.44     27.85 o
  -2   3   3       12.67       22.42      1.33 o
  -1   3   3     1493.53     1528.88     31.79 o
   0   3   3        5.77        4.07      0.83 o
   1   3   3      891.92      896.35     13.49 o
   2   3   3     1733.59     1696.90     27.52 o
   3   3   3       72.34       60.64      2.15 o
   4   3   3      337.71      343.89      7.08 o
   5   3   3       84.39       86.35      2.98 o
   6   3   3       91.49       79.70      3.67 o
   7   3   3        0.01        1.41      1.68 o
   8   3   3      117.63      123.71      7.80 o
   9   3   3       23.84       32.65      4.83 o
  10   3   3        3.48        8.17      4.48 o
 -12   4   3        6.64       12.04      4.48 o
 -11   4   3        4.82        4.41      2.07 o
 -10   4   3       68.90       69.53      4.35 o
  -9   4   3      153.65      173.15      5.73 o
  -8   4   3        0.51        0.86      1.45 o
  -7   4   3      318.31      312.41      7.67 o
  -6   4   3      783.46      845.65     16.62 o
  -5   4   3       58.38       50.24      2.09 o
  -4   4   3     1553.06     1599.29     23.54 o
  -3   4   3       12.25       22.18      1.13 o
  -2   4   3        0.18        0.19      0.46 o
  -1   4   3       39.42       52.27      2.63 o
   0   4   3      244.14      260.65      5.89 o
   1   4   3       96.51       98.41      4.27 o
   2   4   3      623.15      585.11      9.30 o
   3   4   3      984.96     1044.39     17.80 o
   4   4   3       62.53       58.57      2.64 o
   5   4   3       29.45       29.56      3.57 o
   6   4   3       30.77       28.99      2.75 o
   7   4   3        0.87        1.48      1.68 o
   8   4   3        5.53        4.92      3.52 o
   9   4   3        0.34        0.63      2.44 o
 -11   5   3        0.25        1.31      1.82 o
 -10   5   3      128.92      131.40      7.38 o
  -9   5   3        0.83        2.76      1.69 o
  -8   5   3       95.37      100.78      4.02 o
  -7   5   3       60.19       58.05      2.92 o
  -6   5   3       98.41       95.66      3.52 o
  -5   5   3      325.90      324.22      6.74 o
  -4   5   3     3553.48     3682.28     67.32 o
  -3   5   3        0.93        0.94      0.53 o
  -2   5   3      206.37      156.63      3.95 o
  -1   5   3     2020.47     2084.08     43.43 o
   0   5   3      429.61      456.12      9.44 o
   1   5   3      525.00      495.62      8.97 o
   2   5   3      317.33      286.59      5.12 o
   3   5   3      239.24      217.39      4.93 o
   4   5   3      168.64      185.71      5.44 o
   5   5   3      450.83      461.15     13.33 o
   6   5   3      136.01      147.99      5.17 o
   7   5   3       44.62       47.86      4.03 o
   8   5   3       30.04       32.52      4.64 o
   9   5   3       24.49       36.12      5.43 o
 -11   6   3       20.68       25.67      3.72 o
 -10   6   3      104.95      112.20      5.54 o
  -9   6   3        6.67        4.69      1.92 o
  -8   6   3      117.35      119.44      4.47 o
  -7   6   3       82.24       83.97      3.53 o
  -6   6   3      307.20      309.93      6.81 o
  -5   6   3      482.79      464.53      9.03 o
  -4   6   3      326.15      306.41      5.70 o
  -3   6   3      641.21      609.91     12.79 o
  -2   6   3     1905.63     2030.67     36.44 o
  -1   6   3      516.58      575.53     11.37 o
   0   6   3      959.37      967.28     18.15 o
   1   6   3      296.58      296.15      6.03 o
   2   6   3      241.74      263.91      5.58 o
   3   6   3      264.98      266.31      6.87 o
   4   6   3        6.99        7.33      1.41 o
   5   6   3        6.16        5.66      1.45 o
   6   6   3      139.21      133.37     10.90 o
   7   6   3        4.34        4.09      3.70 o
   8   6   3        0.64        1.28      3.63 o
   9   6   3        1.84        0.33      2.65 o
 -11   7   3        8.14       10.82      2.62 o
 -10   7   3       21.51       18.81      2.81 o
  -9   7   3        4.37        6.54      2.48 o
  -8   7   3       61.72       63.42      3.43 o
  -7   7   3       35.78       34.77      2.50 o
  -6   7   3       23.19       22.25      1.77 o
  -5   7   3      193.64      181.09      4.62 o
  -4   7   3      702.51      667.78     11.99 o
  -3   7   3      683.27      641.12     11.49 o
  -2   7   3     2078.07     2080.09     33.46 o
  -1   7   3     1111.68     1104.79     20.73 o
   0   7   3       32.86       25.96      2.69 o
   1   7   3        2.33       11.70      1.24 o
   2   7   3      654.12      684.76     13.65 o
   3   7   3     1278.75     1244.46     24.04 o
   4   7   3        0.24        0.00      1.02 o
   5   7   3      248.21      258.05      7.30 o
   6   7   3      154.12      169.82      5.85 o
   7   7   3       60.64       58.39      5.88 o
   8   7   3       34.93       43.77      8.09 o
   9   7   3        0.32        0.00      4.12 o
 -11   8   3       14.02       22.55      6.87 o
 -10   8   3       42.87       49.05      5.29 o
  -9   8   3       44.72       53.06      5.11 o
  -8   8   3       50.62       52.93      3.42 o
  -7   8   3      314.83      325.62      8.39 o
  -6   8   3      338.27      333.37      7.45 o
  -5   8   3       14.78       17.32      1.79 o
  -4   8   3      344.43      351.85      7.25 o
  -3   8   3      707.47      703.32     12.64 o
  -2   8   3       47.16       44.28      2.83 o
  -1   8   3      371.57      354.87      7.04 o
   0   8   3       24.35       22.20      1.68 o
   1   8   3       33.88       35.13      2.64 o
   2   8   3      182.11      191.72      6.48 o
   3   8   3        0.34        2.12      1.24 o
   4   8   3        0.44        0.43      1.08 o
   5   8   3      242.87      215.48      8.24 o
   6   8   3        0.17        1.64      1.46 o
   7   8   3        5.01        7.48      2.27 o
   8   8   3       18.05       13.04      7.12 o
 -10   9   3       27.42       28.26      4.55 o
  -9   9   3       52.78       55.83      4.31 o
  -8   9   3      102.05       84.66      4.91 o
  -7   9   3       95.60      106.61      5.14 o
  -6   9   3     1624.30     1607.49     30.78 o
  -5   9   3      158.67      167.00      5.23 o
  -4   9   3       23.54       25.09      2.58 o
  -3   9   3      122.03      120.20      3.52 o
  -2   9   3      258.62      238.11      5.47 o
  -1   9   3      810.13      769.12     13.73 o
   0   9   3      333.75      316.08     15.03 o
   1   9   3      173.20      175.06      5.66 o
   2   9   3      290.64      278.72      8.62 o
   3   9   3      282.68      266.29      8.54 o
   4   9   3        1.48        0.61      1.58 o
   5   9   3      325.92      320.63     10.33 o
   6   9   3       27.13       27.61      3.40 o
   7   9   3       24.71       23.85      4.15 o
   8   9   3      127.75      124.94      9.11 o
 -10  10   3       17.37       24.84      4.67 o
  -9  10   3        1.71        5.79      2.26 o
  -8  10   3       31.02       29.09      6.74 o
  -7  10   3      518.86      487.31     13.68 o
  -6  10   3      213.94      209.96      9.84 o
  -5  10   3       65.74       71.89      3.56 o
  -4  10   3       48.49       46.27      2.77 o
  -3  10   3       19.71       21.33      2.06 o
  -2  10   3       44.60       51.09      2.39 o
  -1  10   3      542.40      535.70     10.37 o
   0  10   3        6.85        3.03      1.21 o
   1  10   3      269.89      275.02      7.09 o
   2  10   3       70.98       69.87      4.12 o
   3  10   3      196.94      198.88      8.55 o
   4  10   3       83.26       89.92      6.14 o
   5  10   3      206.81      207.95     10.23 o
   6  10   3       48.61       45.06      4.17 o
   7  10   3        2.41        1.51      2.05 o
  -9  11   3        9.98       10.15      2.66 o
  -8  11   3       14.51       20.53      3.15 o
  -7  11   3        2.80        1.66      1.86 o
  -6  11   3       27.36       28.37      2.69 o
  -5  11   3       38.61       37.70      2.81 o
  -4  11   3      203.14      210.16      7.36 o
  -3  11   3      173.89      167.41      4.69 o
  -2  11   3        3.93        5.80      1.25 o
  -1  11   3      305.53      287.94      6.65 o
   0  11   3      242.01      243.22      5.95 o
   1  11   3      458.64      464.62      9.55 o
   2  11   3      470.92      476.03     13.30 o
   3  11   3      144.86      132.52      5.99 o
   4  11   3      194.09      195.33      7.74 o
   5  11   3        1.78        2.20      1.91 o
   6  11   3      166.45      175.29      7.86 o
   7  11   3       43.31       43.79      4.50 o
  -9  12   3        1.45        0.00      2.55 o
  -8  12   3        9.61        7.53      3.28 o
  -7  12   3        1.31        2.60      1.93 o
  -6  12   3       95.49       98.51      5.73 o
  -5  12   3       21.06       21.78      2.83 o
  -4  12   3       20.57       19.57      2.19 o
  -3  12   3      221.33      205.96      6.23 o
  -2  12   3      918.26      905.39     16.56 o
  -1  12   3        3.45        0.70      1.21 o
   0  12   3       33.73       35.06      2.29 o
   1  12   3        9.15        4.63      1.64 o
   2  12   3        0.35        0.00      1.22 o
   3  12   3        4.54        1.40      1.90 o
   4  12   3      140.85      153.26      6.92 o
   5  12   3        0.16        3.59      2.25 o
   6  12   3       55.78       62.42      5.07 o
  -8  13   3        5.39        4.68      7.32 o
  -7  13   3       55.55       56.38      5.71 o
  -6  13   3       27.18       29.14      4.18 o
  -5  13   3       92.83       93.76      4.82 o
  -4  13   3        1.86        0.49      1.22 o
  -3  13   3        1.02        2.92      1.37 o
  -2  13   3      544.40      521.85     12.74 o
  -1  13   3       12.18        8.70      1.56 o
   0  13   3       58.79       56.15      2.97 o
   1  13   3      131.71      126.41      5.14 o
   2  13   3      201.29      197.12      6.58 o
   3  13   3       53.48       56.93      4.48 o
   4  13   3      187.49      186.20     14.45 o
   5  13   3        0.80        2.40      2.27 o
   6  13   3        7.36        8.70      3.52 o
  -7  14   3        5.45        8.00      3.06 o
  -6  14   3       21.88       22.48      3.06 o
  -5  14   3       41.09       41.45      4.36 o
  -4  14   3        3.41        0.00      1.30 o
  -3  14   3       37.21       41.20      3.35 o
  -2  14   3        7.18        6.89      1.64 o
  -1  14   3      310.66      278.63      7.13 o
   0  14   3        5.93        4.07      1.34 o
   1  14   3       13.48       10.51      2.15 o
   2  14   3        3.34        1.43      1.51 o
   3  14   3      102.05       93.52      4.83 o
   4  14   3        1.33        3.59      2.43 o
   5  14   3        0.87        2.69      2.94 o
  -6  15   3        6.42        8.77      6.62 o
  -5  15   3       26.31       26.37      3.20 o
  -4  15   3        0.00        0.00      1.38 o
  -3  15   3        1.33        0.05      1.37 o
  -2  15   3        0.02        0.00      1.22 o
  -1  15   3       23.11       25.82      2.38 o
   0  15   3       31.93       26.68      2.86 o
   1  15   3        4.25        4.01      1.67 o
   2  15   3       10.93       12.18      2.25 o
   3  15   3       21.39       19.75      2.80 o
   4  15   3        2.42        0.00      2.65 o
  -5  16   3        0.00        0.32      2.23 o
  -4  16   3        0.37        1.64      1.81 o
  -3  16   3       13.12        8.55      2.17 o
  -2  16   3        2.90        2.30      1.60 o
  -1  16   3        0.08        1.03      1.44 o
   0  16   3       44.01       51.65      5.39 o
   1  16   3        1.51        4.30      1.96 o
   2  16   3       23.83       21.35      2.93 o
   3  16   3        3.43        6.18      3.11 o
  -2  17   3       14.00       11.14      2.81 o
  -1  17   3        1.01        0.00      3.41 o
   0  17   3        5.72        9.03      3.16 o
 -12   0   4       16.20       17.14      4.83 o
 -11   0   4        1.55        5.02      4.65 o
 -10   0   4       23.68       16.16      3.21 o
  -9   0   4      428.42      412.60     14.37 o
  -8   0   4       99.16      110.05      5.89 o
  -7   0   4       37.38       37.01      5.28 o
  -6   0   4     1606.78     1646.77     41.58 o
  -5   0   4      775.14      809.89     21.25 o
  -4   0   4      344.79      325.72     10.42 o
  -3   0   4     3520.40     3889.96     78.18 o
  -2   0   4      348.38      291.16      9.09 o
  -1   0   4     4003.80     1406.36     49.27 o
   0   0   4     3207.34     3414.34     83.15 o
   1   0   4     2438.47     2614.21     94.27 o
   2   0   4     4213.53     4478.60    108.56 o
   3   0   4     2577.61     2561.52     52.52 o
   4   0   4      345.73      363.96     12.60 o
   5   0   4      122.72      118.12      6.32 o
   6   0   4      134.97      108.48      6.66 o
   7   0   4       43.55       42.96      9.29 o
   8   0   4       11.78        8.11      4.55 o
 -12   1   4       31.53       27.92      3.73 o
 -11   1   4       24.02       19.40      2.49 o
 -10   1   4       14.81        8.99      1.94 o
  -9   1   4      742.29      747.07     16.05 o
  -8   1   4       36.72       35.49      4.56 o
  -7   1   4      379.50      342.60      9.69 o
  -6   1   4      602.71      591.87     13.80 o
  -5   1   4      452.88      414.68      8.26 o
  -4   1   4      411.75      346.74      8.99 o
  -3   1   4     1832.14     1729.60     25.28 o
  -2   1   4     8510.64     9382.35    163.89 o
  -1   1   4     2490.06     2516.21     36.20 o
   0   1   4     2277.02     2431.32     35.03 o
   1   1   4       80.76       98.92      3.34 o
   2   1   4       72.78       67.50      1.74 o
   3   1   4     3463.67     3490.96     55.44 o
   4   1   4       29.75       25.49      4.05 o
   5   1   4       79.21       84.06      8.10 o
   6   1   4      139.90      137.74      5.13 o
   7   1   4      134.09      132.93      5.26 o
   8   1   4        8.79        7.00      2.31 o
   9   1   4       36.59       40.62      6.83 o
 -12   2   4       21.17       28.04      3.47 o
 -11   2   4      101.04      100.50      4.76 o
 -10   2   4      124.05      131.05      7.14 o
  -9   2   4      147.30      146.00      5.25 o
  -8   2   4      128.64      132.78      5.52 o
  -7   2   4      261.55      267.23      6.65 o
  -6   2   4       46.37       44.84      2.20 o
  -5   2   4       20.03       33.54      1.84 o
  -4   2   4       67.56       82.66      2.58 o
  -3   2   4     1379.90     1476.16     26.69 o
  -2   2   4     7940.19     8910.58    129.46 o
  -1   2   4       61.09       76.41      2.04 o
   0   2   4        3.64        1.63      0.61 o
   1   2   4     1382.44     1430.14     23.44 o
   2   2   4       18.72       25.37      1.43 o
   3   2   4      517.93      533.77     10.07 o
   4   2   4       11.83       13.21      1.33 o
   5   2   4      104.54      111.03      4.30 o
   6   2   4        9.79       11.27      1.88 o
   7   2   4        3.76        2.42      1.86 o
   8   2   4       23.88       16.45      2.92 o
   9   2   4        7.74       16.47      3.73 o
 -12   3   4       23.40       22.93      4.04 o
 -11   3   4        2.37        2.12      2.13 o
 -10   3   4      116.72      118.59      4.88 o
  -9   3   4      615.17      624.32     16.27 o
  -8   3   4       15.91       20.96      2.58 o
  -7   3   4      155.13      157.53      4.74 o
  -6   3   4      612.96      588.64     12.14 o
  -5   3   4      211.61      210.27      4.79 o
  -4   3   4     2240.70     2351.61     37.16 o
  -3   3   4       30.36       48.36      2.10 o
  -2   3   4     1256.89     1251.57     20.52 o
  -1   3   4        5.73        3.04      0.98 o
   0   3   4     4722.41     4914.16     76.68 o
   1   3   4       11.24       18.96      0.99 o
   2   3   4     1392.61     1460.77     24.24 o
   3   3   4      992.65     1008.56     17.52 o
   4   3   4       62.35       53.32      2.37 o
   5   3   4      171.15      183.46      7.05 o
   6   3   4       24.43       25.01      4.22 o
   7   3   4       35.85       43.91      4.05 o
   8   3   4        8.12        2.49      2.69 o
   9   3   4        0.25        0.85      2.58 o
 -12   4   4        0.07        3.42      5.60 o
 -11   4   4        1.23        0.78      1.68 o
 -10   4   4       33.18       38.78      4.06 o
  -9   4   4      337.34      319.52     10.00 o
  -8   4   4       10.78       11.22      2.13 o
  -7   4   4      362.40      354.75      8.47 o
  -6   4   4       30.41       29.15      1.81 o
  -5   4   4      349.31      368.79      7.41 o
  -4   4   4      348.47      359.13      6.35 o
  -3   4   4     1767.46     1922.08     30.88 o
  -2   4   4      345.73      351.46      8.20 o
  -1   4   4      362.32      408.02      8.78 o
   0   4   4        8.34        9.62      1.13 o
   1   4   4      765.86      781.70     12.18 o
   2   4   4       24.84       22.12      1.41 o
   3   4   4      247.54      247.12      5.59 o
   4   4   4       58.93       53.77      3.82 o
   5   4   4       44.45       40.14      2.81 o
   6   4   4      170.24      161.50     11.91 o
   7   4   4       43.28       49.94      4.25 o
   8   4   4       69.71       69.31      6.42 o
   9   4   4        0.00        0.57      2.87 o
 -11   5   4        0.38        0.00      2.02 o
 -10   5   4       41.16       34.98      3.46 o
  -9   5   4        9.14        7.58      2.09 o
  -8   5   4       52.85       53.63      3.17 o
  -7   5   4       71.21       85.87      3.51 o
  -6   5   4       82.12       74.81      2.78 o
  -5   5   4     1502.95     1550.88     25.72 o
  -4   5   4      502.74      532.55      8.91 o
  -3   5   4       70.42       96.74      2.80 o
  -2   5   4       82.97       62.63      2.52 o
  -1   5   4      209.43      229.66      6.49 o
   0   5   4     1843.54     1874.14     34.12 o
   1   5   4      122.04      152.42      3.90 o
   2   5   4       62.63       57.96      3.15 o
   3   5   4      153.47      154.20      4.85 o
   4   5   4       11.75       13.99      1.81 o
   5   5   4       92.12       87.21      4.43 o
   6   5   4        1.19        0.00      1.68 o
   7   5   4       69.24       65.63      4.90 o
   8   5   4        1.12        3.26      4.52 o
   9   5   4        0.01        0.46      2.74 o
 -11   6   4       11.33       12.18      2.63 o
 -10   6   4       11.51       13.86      2.80 o
  -9   6   4       19.92       17.23      3.99 o
  -8   6   4        1.26        0.64      1.16 o
  -7   6   4        7.51        6.01      2.13 o
  -6   6   4      166.64      168.24      4.52 o
  -5   6   4        5.71        7.36      1.10 o
  -4   6   4       65.10       73.33      2.27 o
  -3   6   4       40.96       45.52      2.11 o
  -2   6   4      244.30      263.86      6.14 o
  -1   6   4     1017.77     1046.71     23.19 o
   0   6   4      377.20      377.46      7.50 o
   1   6   4      381.74      426.63      8.30 o
   2   6   4       60.12       67.00      3.08 o
   3   6   4       27.63       33.04      2.40 o
   4   6   4        9.36        6.03      1.92 o
   5   6   4       66.96       68.29      3.61 o
   6   6   4        1.86        0.43      1.69 o
   7   6   4        0.03        2.29      2.05 o
   8   6   4        0.29        0.35      3.78 o
 -11   7   4       16.70       18.65      3.36 o
 -10   7   4        1.37        1.14      3.11 o
  -9   7   4        3.08        1.94      1.77 o
  -8   7   4       12.26       10.50      3.53 o
  -7   7   4       25.35       24.12      1.96 o
  -6   7   4      466.20      476.39      9.62 o
  -5   7   4       16.33       22.86      1.68 o
  -4   7   4       17.46       16.18      1.32 o
  -3   7   4       21.82       25.77      1.54 o
  -2   7   4       50.68       41.67      2.29 o
  -1   7   4       76.61       81.74      3.71 o
   0   7   4      474.18      531.17     11.13 o
   1   7   4      248.96      255.65      5.71 o
   2   7   4      130.25      113.46      4.12 o
   3   7   4        0.45        0.00      0.95 o
   4   7   4      189.39      201.65      6.24 o
   5   7   4       39.81       43.56      3.11 o
   6   7   4       59.95       64.08      8.02 o
   7   7   4       30.87       27.56      4.87 o
   8   7   4        6.34        6.39      3.24 o
 -11   8   4       13.86       16.66      3.03 o
 -10   8   4        5.98        5.28      2.80 o
  -9   8   4        0.45        0.00      1.41 o
  -8   8   4       61.86       50.46      3.22 o
  -7   8   4       88.74       95.94      3.66 o
  -6   8   4      136.41      117.73      3.94 o
  -5   8   4        4.93        5.34      1.24 o
  -4   8   4      239.24      226.02      6.04 o
  -3   8   4       57.23       54.88      2.27 o
  -2   8   4       69.53       70.65      3.17 o
  -1   8   4        4.02        1.92      1.94 o
   0   8   4      374.83      408.93      9.19 o
   1   8   4       34.34       34.77      3.00 o
   2   8   4      268.78      260.25      8.22 o
   3   8   4      111.05      104.83      4.24 o
   4   8   4        1.94        0.67      1.29 o
   5   8   4       15.64       16.74      2.34 o
   6   8   4       11.08       11.32      2.19 o
   7   8   4        9.56       11.65      3.91 o
   8   8   4        6.16        0.00      2.77 o
 -10   9   4        9.35       10.13      3.03 o
  -9   9   4        7.73       15.52      2.82 o
  -8   9   4      175.31      168.71      5.84 o
  -7   9   4      281.13      291.25      8.04 o
  -6   9   4      261.06      254.48      7.14 o
  -5   9   4      265.95      270.10      7.26 o
  -4   9   4      112.02      111.49      3.98 o
  -3   9   4      474.57      464.78     10.47 o
  -2   9   4      218.43      227.88      6.19 o
  -1   9   4      182.30      182.52      6.32 o
   0   9   4      151.86      162.06      4.91 o
   1   9   4       80.52       83.92      4.24 o
   2   9   4      280.06      261.36      8.48 o
   3   9   4      333.13      328.86     10.15 o
   4   9   4       18.18       23.17      2.93 o
   5   9   4        0.45        1.21      1.58 o
   6   9   4        1.17        1.53      1.81 o
   7   9   4       93.43       78.89      7.58 o
 -10  10   4       16.88       13.23      3.79 o
  -9  10   4       12.83       15.40      2.78 o
  -8  10   4       15.73       12.27      2.54 o
  -7  10   4       21.83       25.82      2.55 o
  -6  10   4       48.69       43.86      3.36 o
  -5  10   4      125.11      125.80      4.63 o
  -4  10   4       18.85       17.78      2.38 o
  -3  10   4      308.33      296.16      7.69 o
  -2  10   4        1.70        2.69      1.01 o
  -1  10   4       55.50       50.71      2.79 o
   0  10   4      108.21      100.57      4.06 o
   1  10   4       97.09       99.03      4.84 o
   2  10   4        5.21        6.32      1.96 o
   3  10   4       19.00       13.74      2.48 o
   4  10   4       37.65       39.78      3.76 o
   5  10   4        0.35        0.00      1.65 o
   6  10   4      185.91      198.40      8.41 o
   7  10   4       42.75       41.03      6.51 o
  -9  11   4        1.25        2.21      2.17 o
  -8  11   4       74.30      100.13      5.70 o
  -7  11   4       79.30       62.51      5.28 o
  -6  11   4      127.47      136.49      6.06 o
  -5  11   4      463.24      469.99     15.31 o
  -4  11   4       11.00       10.46      3.21 o
  -3  11   4     1776.80     1738.67     32.97 o
  -2  11   4        8.30        6.43      1.43 o
  -1  11   4        0.95        1.73      0.92 o
   0  11   4      123.31      116.90      4.41 o
   1  11   4      174.14      180.49      6.95 o
   2  11   4        2.30        1.49      1.64 o
   3  11   4       12.02       11.88      2.56 o
   4  11   4        6.43        7.78      2.63 o
   5  11   4      127.61      130.89      6.74 o
   6  11   4      140.57      145.38      8.98 o
  -9  12   4        4.48        6.16      3.13 o
  -8  12   4       69.14       75.74      6.45 o
  -7  12   4        3.06        4.05      2.42 o
  -6  12   4      317.11      298.39     10.05 o
  -5  12   4      108.98       92.13      5.13 o
  -4  12   4        3.52        2.60      1.70 o
  -3  12   4        0.97        0.76      1.74 o
  -2  12   4      186.19      184.53      6.96 o
  -1  12   4      323.82      316.96      7.47 o
   0  12   4      139.39      144.66      5.26 o
   1  12   4      219.21      224.38     15.18 o
   2  12   4        0.02        0.00      1.51 o
   3  12   4       12.19       15.32      3.73 o
   4  12   4        3.55        3.67      2.20 o
   5  12   4      110.43      113.77      6.60 o
   6  12   4        6.45        9.17      4.89 o
  -8  13   4       68.07       69.68      8.61 o
  -7  13   4        9.78       19.43      3.80 o
  -6  13   4       55.13       53.98      4.84 o
  -5  13   4       32.50       35.01      7.76 o
  -4  13   4      222.68      230.54      9.42 o
  -3  13   4      220.87      202.29      6.46 o
  -2  13   4       20.49       17.28      2.66 o
  -1  13   4      202.94      213.10      9.05 o
   0  13   4      530.67      509.54     12.55 o
   1  13   4      238.28      234.84      7.38 o
   2  13   4      107.22      109.92      6.05 o
   3  13   4        1.28        0.00      1.92 o
   4  13   4        8.94        9.67      2.81 o
   5  13   4        5.91        5.62      2.55 o
  -7  14   4        0.02        0.00      2.28 o
  -6  14   4        1.21        0.00      1.77 o
  -5  14   4      127.00      129.32      5.88 o
  -4  14   4       69.91       72.02      4.02 o
  -3  14   4        3.34        4.72      2.74 o
  -2  14   4        4.73        7.46      1.53 o
  -1  14   4        6.29        5.06      1.72 o
   0  14   4       39.68       38.61      3.17 o
   1  14   4       40.81       42.54      3.43 o
   2  14   4       27.20       28.72      3.59 o
   3  14   4       43.32       48.53      3.81 o
   4  14   4       39.35       35.66      4.36 o
  -6  15   4      159.42      192.77      7.90 o
  -5  15   4       15.81       30.56      6.50 o
  -4  15   4       94.24       93.74      5.20 o
  -3  15   4       37.58       40.30      3.51 o
  -2  15   4       31.36       34.10      4.60 o
  -1  15   4      137.60      146.24      5.81 o
   0  15   4       40.00       56.01      3.92 o
   1  15   4       81.28       86.57      9.18 o
   2  15   4       53.46       54.92      4.02 o
   3  15   4        6.92       10.63      2.45 o
  -4  16   4        0.35        0.78      1.92 o
  -3  16   4        3.82        4.07      2.72 o
  -2  16   4       42.02       38.55      4.91 o
  -1  16   4        3.02        6.52      3.00 o
   0  16   4        1.45        1.23      1.61 o
   1  16   4        1.31        1.78      2.13 o
 -12   1   5        1.91        1.85      2.77 o
 -11   1   5        5.19        3.82      1.72 o
 -10   1   5       18.09       18.51      3.42 o
  -9   1   5       50.34       51.82      3.85 o
  -8   1   5        1.24        0.75      1.48 o
  -7   1   5      190.93      213.53      9.07 o
  -6   1   5      254.75      254.41      7.57 o
  -5   1   5      165.61      142.70      5.16 o
  -4   1   5       21.38       24.03      1.45 o
  -3   1   5      307.15      318.15      5.82 o
  -2   1   5       32.36       34.38      1.69 o
  -1   1   5        4.48        2.53      0.78 o
   0   1   5     1034.33     1063.66     16.29 o
   1   1   5       64.67       59.34      2.83 o
   2   1   5     1842.91     1835.47     27.13 o
   3   1   5       20.20       22.81      2.14 o
   4   1   5      235.14      243.12      7.06 o
   5   1   5      359.81      346.89     14.70 o
   6   1   5        0.30        2.42      1.87 o
   7   1   5       16.24        8.88      2.54 o
   8   1   5        0.66        0.12      1.99 o
 -12   2   5        3.61        4.47      1.93 o
 -11   2   5       44.78       35.86      4.20 o
 -10   2   5        9.76        8.56      1.83 o
  -9   2   5       25.07       25.89      3.01 o
  -8   2   5      918.58      884.76     21.13 o
  -7   2   5       22.57       18.88      2.69 o
  -6   2   5      279.95      296.34      7.10 o
  -5   2   5      128.68      145.36      4.21 o
  -4   2   5        4.15        2.95      0.90 o
  -3   2   5        0.73        0.18      0.66 o
  -2   2   5        8.44        8.31      1.38 o
  -1   2   5      198.81      194.71      4.05 o
   0   2   5      413.41      476.44      8.98 o
   1   2   5      159.37      153.26      3.74 o
   2   2   5      511.24      515.69      9.90 o
   3   2   5       93.97       87.94      3.79 o
   4   2   5       53.72       53.31      3.18 o
   5   2   5        0.24        0.00      1.56 o
   6   2   5      183.68      206.64      8.23 o
   7   2   5       46.69       49.29      7.39 o
   8   2   5       33.29       26.44      3.73 o
 -12   3   5       89.22       78.23      5.13 o
 -11   3   5       19.63       17.50      2.83 o
 -10   3   5       90.83       86.74      5.08 o
  -9   3   5       34.57       31.95      3.21 o
  -8   3   5     1009.15     1016.97     23.82 o
  -7   3   5      207.50      217.54      5.87 o
  -6   3   5       38.63       39.43      2.00 o
  -5   3   5     1366.99     1468.21     27.22 o
  -4   3   5       75.21      114.42      3.61 o
  -3   3   5     1273.93     1220.68     22.84 o
  -2   3   5     1918.07     1880.73     38.82 o
  -1   3   5      176.63      186.99      3.94 o
   0   3   5      731.16      673.06     12.05 o
   1   3   5      349.25      364.69      7.38 o
   2   3   5        8.13        7.11      1.05 o
   3   3   5      596.50      581.77     12.63 o
   4   3   5       23.77       24.87      2.98 o
   5   3   5      140.02      146.05      9.88 o
   6   3   5      101.30       94.92      7.41 o
   7   3   5       30.27       28.27      3.81 o
   8   3   5        2.58        0.00      2.70 o
 -12   4   5        0.66        0.38      2.42 o
 -11   4   5        3.52        4.11      1.71 o
 -10   4   5       14.35       11.21      2.41 o
  -9   4   5       22.28       21.43      2.77 o
  -8   4   5        0.27        1.10      1.35 o
  -7   4   5        2.17        3.04      1.15 o
  -6   4   5       23.98       26.11      1.75 o
  -5   4   5      223.32      224.08      5.21 o
  -4   4   5       57.03       58.39      2.64 o
  -3   4   5      493.01      499.44     10.63 o
  -2   4   5      341.60      352.62      8.10 o
  -1   4   5       28.87       26.81      2.78 o
   0   4   5       66.42       51.19      2.88 o
   1   4   5      524.57      534.89     11.54 o
   2   4   5        7.43       14.35      1.60 o
   3   4   5       55.07       52.51      2.84 o
   4   4   5        4.84        8.51      2.23 o
   5   4   5       27.96       23.27      3.20 o
   6   4   5       31.63       35.66      3.88 o
   7   4   5       13.84       19.45      3.29 o
   8   4   5       13.16        6.75      3.28 o
 -11   5   5       49.17       49.20      4.12 o
 -10   5   5       10.39       19.93      2.93 o
  -9   5   5      142.90      151.82      6.44 o
  -8   5   5      214.92      201.46      7.33 o
  -7   5   5      426.28      430.29      8.98 o
  -6   5   5      113.20      105.05      3.48 o
  -5   5   5      569.79      545.84     10.43 o
  -4   5   5      434.13      409.28      8.09 o
  -3   5   5      571.66      604.86     11.57 o
  -2   5   5     2110.60     1729.34    220.76 o
  -1   5   5      248.62      243.49      7.44 o
   0   5   5      450.06      422.25      9.53 o
   1   5   5      418.12      433.15      9.88 o
   2   5   5      182.45      178.57      5.40 o
   3   5   5       65.76       70.36      4.90 o
   4   5   5      358.59      355.59     14.11 o
   5   5   5        0.45        2.37      1.78 o
   6   5   5       40.52       41.97      4.21 o
   7   5   5       23.53       26.56      3.67 o
   8   5   5       21.52       21.15      9.69 o
 -11   6   5       37.30       38.52      4.33 o
 -10   6   5        0.19        0.11      1.61 o
  -9   6   5       72.38       59.01      4.23 o
  -8   6   5        9.77        6.43      2.49 o
  -7   6   5        9.46       12.07      1.75 o
  -6   6   5       55.52       57.49      2.62 o
  -5   6   5      101.12      107.75      3.40 o
  -4   6   5        2.77        1.64      0.73 o
  -3   6   5       94.08      108.02      3.18 o
  -2   6   5       24.70       20.27      5.07 o
  -1   6   5      736.46      801.33     18.74 o
   0   6   5      615.03      610.64     12.95 o
   1   6   5        1.30        0.99      1.01 o
   2   6   5        2.36        1.73      1.13 o
   3   6   5        8.95       11.69      1.80 o
   4   6   5        3.53        4.52      1.53 o
   5   6   5        9.37       11.37      2.50 o
   6   6   5        6.51        7.40      2.50 o
   7   6   5        0.00        2.35      2.28 o
   8   6   5        0.09        1.98      2.92 o
 -11   7   5       99.03      100.95     10.63 o
 -10   7   5       80.82       93.12      6.43 o
  -9   7   5      162.19      178.14      7.20 o
  -8   7   5      370.28      368.01      9.35 o
  -7   7   5      208.44      217.62      5.70 o
  -6   7   5       74.99       67.50      2.90 o
  -5   7   5      384.85      371.42      7.89 o
  -4   7   5      102.79       92.14      3.05 o
  -3   7   5      631.56      596.61     12.47 o
  -2   7   5     1086.23     1003.86     32.23 o
  -1   7   5      633.89      637.50     15.68 o
   0   7   5     1175.00     1158.78     22.19 o
   1   7   5      497.24      495.13     11.31 o
   2   7   5       20.71       22.33      2.19 o
   3   7   5       72.40       73.88      3.71 o
   4   7   5      465.65      450.35     11.21 o
   5   7   5        2.59        2.90      1.80 o
   6   7   5       32.47       30.43      3.89 o
   7   7   5       94.82       88.69      7.94 o
 -11   8   5        0.99        0.00      3.56 o
 -10   8   5        3.60        2.71      2.04 o
  -9   8   5       13.28        9.99      2.41 o
  -8   8   5        9.91       10.65      1.87 o
  -7   8   5       19.26       23.99      2.09 o
  -6   8   5      302.24      291.73      6.92 o
  -5   8   5      167.01      163.76      5.61 o
  -4   8   5       16.11       18.28      2.63 o
  -3   8   5       67.39       71.47      3.86 o
  -2   8   5        9.89        8.48      1.74 o
  -1   8   5       34.57       38.41      2.92 o
   0   8   5        7.62        7.21      2.31 o
   1   8   5      148.20      146.16      5.78 o
   2   8   5        2.22        2.81      1.42 o
   3   8   5        0.03        2.01      1.93 o
   4   8   5      165.76      177.22      6.80 o
   5   8   5       21.71       24.40      3.07 o
   6   8   5       26.93       18.97      3.37 o
   7   8   5        9.97       11.54      4.06 o
 -10   9   5       20.37       22.18      3.39 o
  -9   9   5      105.09      115.66      5.95 o
  -8   9   5       83.09       83.61      3.69 o
  -7   9   5       53.42       42.01      2.67 o
  -6   9   5      247.34      259.18      9.61 o
  -5   9   5     2307.03     2290.80     42.44 o
  -4   9   5      175.38      175.72      6.49 o
  -3   9   5      110.36      104.82      3.99 o
  -2   9   5       51.82       54.64      3.53 o
  -1   9   5      637.77      660.47     14.07 o
   0   9   5      475.30      479.79     13.06 o
   1   9   5       13.45       11.34      2.10 o
   2   9   5      180.20      181.32      8.22 o
   3   9   5      240.18      243.03      7.41 o
   4   9   5       20.24       22.08      2.61 o
   5   9   5        5.39        8.53      2.11 o
   6   9   5       29.40       26.86      3.89 o
   7   9   5       17.79       15.09      5.99 o
 -10  10   5       40.01       39.43      5.28 o
  -9  10   5        1.11        0.00      6.84 o
  -8  10   5        0.34        0.00      1.45 o
  -7  10   5        5.41        5.43      1.74 o
  -6  10   5      231.11      197.87      7.47 o
  -5  10   5      199.53      205.11      7.48 o
  -4  10   5       10.31        8.24      1.95 o
  -3  10   5      289.15      288.10      9.94 o
  -2  10   5        2.49        2.50      1.55 o
  -1  10   5        9.96        7.64      1.55 o
   0  10   5       92.34       82.04      6.27 o
   1  10   5       54.61       49.81      4.43 o
   2  10   5       14.04       14.32      2.47 o
   3  10   5       47.84       53.37      4.13 o
   4  10   5       51.89       51.80      5.17 o
   5  10   5        2.43        2.20      2.20 o
   6  10   5       11.23        5.10      3.20 o
  -9  11   5       77.12       76.59      9.79 o
  -8  11   5       11.03        7.86      2.31 o
  -7  11   5      123.12      137.64      6.34 o
  -6  11   5       29.34       28.32      3.21 o
  -5  11   5      107.42      115.05      5.74 o
  -4  11   5      236.45      229.06      8.10 o
  -3  11   5      478.82      469.12     13.16 o
  -2  11   5       65.34       65.35      3.08 o
  -1  11   5       11.48       12.47      3.65 o
   0  11   5       42.37       44.21      3.61 o
   1  11   5       15.96       21.70      3.93 o
   2  11   5      416.70      407.50     12.46 o
   3  11   5      107.72      114.82      6.10 o
   4  11   5       68.72       70.83      5.12 o
   5  11   5       13.52        8.65      5.47 o
  -9  12   5        0.38        0.00      3.30 o
  -8  12   5        1.59        1.82      2.00 o
  -7  12   5        5.22        2.02      1.96 o
  -6  12   5        1.31        0.00      1.69 o
  -5  12   5        4.70        7.36      2.58 o
  -4  12   5      171.22      173.20      7.06 o
  -3  12   5       59.28       63.34      3.56 o
  -2  12   5        0.32        0.85      1.18 o
  -1  12   5      216.67      220.19      6.87 o
   0  12   5        0.00        0.69      1.58 o
   1  12   5        0.29        0.00      1.56 o
   2  12   5       42.89       40.06      4.59 o
   3  12   5       21.08       15.26      2.95 o
   4  12   5       33.20       38.51      5.15 o
   5  12   5      100.45      116.44      6.75 o
  -8  13   5        5.60        6.08      4.35 o
  -7  13   5       12.40       14.91      2.92 o
  -6  13   5       28.04       23.76      3.24 o
  -5  13   5       44.28       51.27      4.22 o
  -4  13   5       27.26       33.61      2.91 o
  -3  13   5       18.06       16.07      3.01 o
  -2  13   5       39.57       46.15      2.90 o
  -1  13   5      255.04      254.70      7.74 o
   0  13   5       50.09       65.03      3.99 o
   1  13   5       38.69       30.16      3.65 o
   2  13   5        0.55        0.00      2.05 o
   3  13   5       32.11       31.14      6.49 o
   4  13   5       17.97       12.80      3.19 o
  -7  14   5        4.94        2.55      3.80 o
  -6  14   5        0.48        0.00      2.36 o
  -5  14   5       45.21       38.56      3.21 o
  -4  14   5        2.66        3.04      1.64 o
  -3  14   5       18.72       13.13      2.15 o
  -2  14   5        0.61        3.70      1.88 o
  -1  14   5       38.81       40.10      3.32 o
   0  14   5      113.62      102.04      5.08 o
   1  14   5       11.37        7.93      2.26 o
   2  14   5       29.88       34.18      4.12 o
   3  14   5        0.27        2.62      2.42 o
  -6  15   5       81.09       84.48      8.36 o
  -5  15   5        5.47        2.09      1.88 o
  -4  15   5        2.93        1.89      1.75 o
  -3  15   5       17.01       23.95      2.74 o
  -2  15   5       27.02       26.29      5.08 o
  -1  15   5        0.05        1.56      1.68 o
   0  15   5        5.96        5.97      3.78 o
   1  15   5        0.01        1.19      1.75 o
   2  15   5        0.53        3.85      2.10 o
  -4  16   5        0.21        2.84      3.87 o
  -3  16   5        0.47        1.14      2.96 o
  -2  16   5        3.35        4.41      5.87 o
  -1  16   5        2.16        0.85      4.48 o
   0  16   5        0.01        2.95      2.69 o
 -12   0   6       14.64        9.05      5.05 o
 -11   0   6        4.60        4.65      5.70 o
 -10   0   6        3.15        1.69      2.03 o
  -9   0   6       13.36       18.96      4.94 o
  -8   0   6       22.08       23.49      5.35 o
  -7   0   6      209.33      210.97     13.06 o
  -6   0   6       39.39       41.43      5.63 o
  -5   0   6       38.86       49.17      3.80 o
  -4   0   6       22.74       23.88      2.13 o
  -3   0   6      346.52      367.54      9.64 o
  -2   0   6      304.18      353.27      9.32 o
  -1   0   6     1152.99     1121.97     29.73 o
   0   0   6      295.28      296.72     23.64 o
   1   0   6     4220.58     4096.80    104.41 o
   2   0   6     2274.02     1945.95    307.93 o
   3   0   6      349.33      310.47     17.50 o
   4   0   6        0.25        2.26      1.93 o
   5   0   6       82.44      100.98      6.75 o
   6   0   6       29.70       23.79      5.78 o
   7   0   6        0.01        1.05      3.82 o
   8   0   6       12.15       15.09      5.80 o
 -12   1   6       31.52       30.21      3.92 o
 -11   1   6       31.28       27.38      2.91 o
 -10   1   6      572.25      571.50     15.74 o
  -9   1   6      134.38      117.44      8.20 o
  -8   1   6     1333.16     1290.79     36.07 o
  -7   1   6      532.76      499.58     16.54 o
  -6   1   6       94.40       86.67      3.21 o
  -5   1   6     2380.49     2404.66     43.12 o
  -4   1   6       73.76       67.12      2.23 o
  -3   1   6       11.81       22.63      2.50 o
  -2   1   6     1224.26     1120.06     19.16 o
  -1   1   6     1926.63     1904.21     28.28 o
   0   1   6     1449.40     1431.41     24.11 o
   1   1   6      538.54      552.10     12.40 o
   2   1   6       67.33       64.99      3.43 o
   3   1   6      104.00       99.93      6.48 o
   4   1   6      491.05      475.71     11.86 o
   5   1   6        7.36        8.93      2.48 o
   6   1   6        2.17        1.50      2.00 o
   7   1   6       17.24       13.32      3.91 o
   8   1   6        4.93        2.41      3.16 o
 -12   2   6        0.17        0.28      1.76 o
 -11   2   6        1.02        3.59      1.69 o
 -10   2   6        8.35       13.08      2.59 o
  -9   2   6       84.35       85.63      5.04 o
  -8   2   6       39.80       44.57      3.53 o
  -7   2   6       71.21       69.91      5.31 o
  -6   2   6       44.36       39.95      2.54 o
  -5   2   6      106.45       98.50      4.43 o
  -4   2   6      964.54      989.95     15.56 o
  -3   2   6     1305.06     1343.18     20.48 o
  -2   2   6      297.14      295.84      8.67 o
  -1   2   6       85.00       98.35      3.10 o
   0   2   6       69.54       70.73      2.60 o
   1   2   6      214.17      210.12      6.16 o
   2   2   6      148.34      153.16      4.21 o
   3   2   6       84.50       77.34      6.53 o
   4   2   6      436.74      449.70     13.54 o
   5   2   6       56.87       66.22      4.93 o
   6   2   6       97.40      109.66      6.44 o
   7   2   6        2.58        6.58      2.48 o
   8   2   6       11.33       11.96      3.97 o
 -12   3   6       30.72       33.47      3.37 o
 -11   3   6       22.16       25.00      3.37 o
 -10   3   6       21.17       26.18      3.23 o
  -9   3   6      159.91      162.74      6.68 o
  -8   3   6      888.74      825.44     20.22 o
  -7   3   6       83.50       82.07      3.91 o
  -6   3   6       47.82       47.37      3.77 o
  -5   3   6      547.25      537.06     13.81 o
  -4   3   6      738.14      733.25     14.86 o
  -3   3   6     2068.20     2099.05     31.05 o
  -2   3   6      194.35      217.70      4.62 o
  -1   3   6     1150.98     1149.55     17.81 o
   0   3   6       23.45       20.37      1.49 o
   1   3   6       50.79       47.23      2.61 o
   2   3   6      248.76      243.57      6.60 o
   3   3   6       56.13       56.31      4.75 o
   4   3   6       71.96       70.42      6.42 o
   5   3   6       89.50       90.20      7.06 o
   6   3   6        4.93        3.33      2.26 o
   7   3   6        3.25        0.54      2.35 o
   8   3   6       28.34       29.56      4.18 o
 -12   4   6        5.34        7.33      2.51 o
 -11   4   6       91.24       96.80      5.72 o
 -10   4   6       15.14       14.77      2.77 o
  -9   4   6       55.97       63.61      6.39 o
  -8   4   6       68.32       67.44      4.15 o
  -7   4   6        1.32        3.28      1.07 o
  -6   4   6       37.05       35.20      2.52 o
  -5   4   6        0.04        0.00      1.19 o
  -4   4   6      772.06      831.08     16.68 o
  -3   4   6        0.47        0.82      0.85 o
  -2   4   6     1900.29     1940.50     31.51 o
  -1   4   6      328.99      352.29      8.71 o
   0   4   6       40.72       35.83      3.12 o
   1   4   6       88.13       87.31      3.80 o
   2   4   6        5.15        3.86      2.38 o
   3   4   6       15.70       17.61      2.78 o
   4   4   6      214.30      224.17      9.83 o
   5   4   6       41.29       43.68      6.13 o
   6   4   6       44.30       47.96      4.79 o
   7   4   6       24.93       16.15      3.39 o
 -11   5   6       51.65       42.79      4.22 o
 -10   5   6        2.05        1.63      1.92 o
  -9   5   6        2.16        0.26      1.54 o
  -8   5   6       11.32       11.27      2.16 o
  -7   5   6        9.47       11.83      1.51 o
  -6   5   6      231.27      244.70      5.90 o
  -5   5   6       17.10       16.02      2.56 o
  -4   5   6      633.57      664.77     13.95 o
  -3   5   6     2289.89     2413.88     43.67 o
  -2   5   6      154.27      161.14      5.75 o
  -1   5   6      156.95      149.62      5.66 o
   0   5   6       34.55       34.00      3.13 o
   1   5   6      134.24      158.12      6.36 o
   2   5   6        8.97        6.96      1.48 o
   3   5   6        4.41        5.78      1.55 o
   4   5   6       44.58       43.04      4.11 o
   5   5   6        0.06        0.00      1.68 o
   6   5   6        5.98        6.59      2.51 o
   7   5   6        0.00        0.00      2.34 o
 -11   6   6        5.88        0.58      1.94 o
 -10   6   6        1.16        0.00      1.82 o
  -9   6   6        9.65       11.82      3.11 o
  -8   6   6        0.07        0.00      1.14 o
  -7   6   6        4.89        5.64      1.27 o
  -6   6   6       32.68       34.80      2.17 o
  -5   6   6       87.27       97.68      3.58 o
  -4   6   6        3.75        1.14      0.96 o
  -3   6   6      937.10      976.56     17.13 o
  -2   6   6      137.37      121.11      5.07 o
  -1   6   6       40.66       36.07      2.50 o
   0   6   6      224.70      222.35      9.41 o
   1   6   6       91.91       94.95      4.90 o
   2   6   6      430.83      441.79     10.71 o
   3   6   6       19.14       22.50      3.53 o
   4   6   6        0.16        0.00      1.84 o
   5   6   6        0.14        0.00      1.89 o
   6   6   6       28.87       26.58      3.81 o
   7   6   6        2.90        4.47      2.63 o
 -11   7   6       23.93       30.03      5.85 o
 -10   7   6       57.33       56.89      8.06 o
  -9   7   6       30.91       28.38      3.27 o
  -8   7   6      123.99      115.00      4.89 o
  -7   7   6       71.39       70.84      3.14 o
  -6   7   6        1.03        0.80      1.05 o
  -5   7   6       44.78       56.62      2.62 o
  -4   7   6       67.32       73.32      3.24 o
  -3   7   6      111.25      111.49      4.93 o
  -2   7   6       43.66       43.26      4.58 o
  -1   7   6       28.89       26.27      3.64 o
   0   7   6      302.96      291.55      7.79 o
   1   7   6      231.00      231.42      6.82 o
   2   7   6       86.04       90.06      4.30 o
   3   7   6        0.06        0.00      1.35 o
   4   7   6       33.68       29.13      4.62 o
   5   7   6       26.21       27.67      3.85 o
   6   7   6        2.18        0.00      3.12 o
   7   7   6        0.20        0.26      2.61 o
 -11   8   6        0.16        0.00      2.12 o
 -10   8   6       16.37       20.14      3.21 o
  -9   8   6       30.47       26.46      3.25 o
  -8   8   6       15.94       22.56      2.17 o
  -7   8   6      141.13      136.43      4.43 o
  -6   8   6      134.84      134.68      4.29 o
  -5   8   6      310.00      315.16      9.69 o
  -4   8   6       31.18       25.99      2.65 o
  -3   8   6      634.47      603.72     15.59 o
  -2   8   6      141.44      125.28      5.33 o
  -1   8   6      161.53      156.83     13.94 o
   0   8   6      166.04      164.00      9.40 o
   1   8   6      180.44      174.84      5.80 o
   2   8   6        8.41        9.36      2.45 o
   3   8   6       20.81       21.29      2.59 o
   4   8   6       68.30       66.95      4.06 o
   5   8   6        0.33        2.63      2.23 o
   6   8   6       10.83       12.52      3.38 o
 -10   9   6        0.64        0.00      1.91 o
  -9   9   6        3.13        5.09      2.08 o
  -8   9   6       11.28        4.11      1.41 o
  -7   9   6      269.40      246.10      7.48 o
  -6   9   6      284.05      268.65     10.26 o
  -5   9   6      138.54      130.01      5.71 o
  -4   9   6       74.59       73.57      4.26 o
  -3   9   6      172.59      187.25      7.04 o
  -2   9   6      126.27      110.60     11.36 o
  -1   9   6       19.24       13.17      2.25 o
   0   9   6       12.09       14.32      2.38 o
   1   9   6        4.11        3.06      1.57 o
   2   9   6       94.58       93.11      4.41 o
   3   9   6       13.03       10.53      2.09 o
   4   9   6       63.21       68.25      5.67 o
   5   9   6       84.81       87.93      6.31 o
   6   9   6       12.24       13.64      3.49 o
 -10  10   6        2.81        2.06      2.74 o
  -9  10   6        8.36        2.83      3.38 o
  -8  10   6       29.12       30.27      3.92 o
  -7  10   6       49.51       48.73      3.98 o
  -6  10   6        2.44        6.86      3.16 o
  -5  10   6       28.49       25.44      3.00 o
  -4  10   6      150.42      141.23      6.09 o
  -3  10   6       35.31       34.83      3.28 o
  -2  10   6        2.32        0.63      1.85 o
  -1  10   6       51.21       55.00      3.95 o
   0  10   6       17.95       16.34      2.64 o
   1  10   6       12.23       11.56      3.78 o
   2  10   6        1.47        1.40      1.69 o
   3  10   6        0.33        1.82      2.67 o
   4  10   6        0.01        0.01      1.71 o
   5  10   6        0.60        2.30      2.50 o
  -9  11   6       15.55       13.38      5.21 o
  -8  11   6       30.86       26.18      3.46 o
  -7  11   6      112.53      108.56      5.87 o
  -6  11   6       29.60       25.97      3.86 o
  -5  11   6       57.14       58.26      4.83 o
  -4  11   6      361.59      383.13     12.47 o
  -3  11   6        0.63        1.06      1.57 o
  -2  11   6     1235.48     1209.04     28.42 o
  -1  11   6       61.82       61.50      5.91 o
   0  11   6        0.17        3.62      1.78 o
   1  11   6      260.51      257.14      9.26 o
   2  11   6        1.34        1.14      2.05 o
   3  11   6        4.02        1.34      4.68 o
   4  11   6       20.41       26.87      3.70 o
  -8  12   6        8.92        8.10      2.68 o
  -7  12   6        1.68        3.73      2.02 o
  -6  12   6        0.64        1.50      1.88 o
  -5  12   6        0.43        1.24      1.83 o
  -4  12   6        4.07        6.26      1.98 o
  -3  12   6       45.92       37.83      4.51 o
  -2  12   6       75.63       71.40      3.96 o
  -1  12   6      238.68      242.06     11.67 o
   0  12   6      100.13      107.60      6.72 o
   1  12   6        1.26        0.24      2.00 o
   2  12   6      205.11      216.13      8.79 o
   3  12   6        1.78        0.39      2.29 o
   4  12   6       23.53       18.77      3.49 o
  -8  13   6       55.69       66.17      6.33 o
  -7  13   6      201.57      201.51      8.48 o
  -6  13   6        7.52        8.03      2.36 o
  -5  13   6       25.44       24.83      3.32 o
  -4  13   6      144.82      151.73      5.81 o
  -3  13   6      127.64      135.55      5.38 o
  -2  13   6       95.18       82.51      5.08 o
  -1  13   6       15.00       10.84      2.09 o
   0  13   6        6.41       11.47      2.82 o
   1  13   6      402.17      421.30     13.52 o
   2  13   6      176.19      220.09      9.20 o
   3  13   6       30.41       29.46      4.07 o
  -6  14   6       52.05       62.22      4.99 o
  -5  14   6        3.98        3.07      1.67 o
  -4  14   6        5.36        3.44      1.69 o
  -3  14   6        3.14        3.40      2.11 o
  -2  14   6       58.75       59.82      4.58 o
  -1  14   6        5.46        5.08      3.06 o
   0  14   6       31.12       27.25      3.61 o
   1  14   6       15.62        8.66      3.21 o
   2  14   6        2.10        0.97      2.29 o
  -5  15   6      111.33      138.66      9.47 o
  -4  15   6       49.26       51.67      3.88 o
  -3  15   6       76.45       81.87      5.43 o
  -2  15   6       16.94       14.47      2.78 o
  -1  15   6       34.66       36.11      3.57 o
   0  15   6       72.64       85.47      5.06 o
   1  15   6        1.37        0.00      3.23 o
 -12   1   7       21.22       31.08      3.40 o
 -11   1   7        0.70        1.53      1.61 o
 -10   1   7       57.94       65.57      4.67 o
  -9   1   7        9.20        9.07      3.39 o
  -8   1   7      129.58      138.91     13.31 o
  -7   1   7        1.75        2.18      1.86 o
  -6   1   7      256.00      252.44      8.27 o
  -5   1   7        0.86        1.31      0.95 o
  -4   1   7      335.55      319.86      6.32 o
  -3   1   7       46.80       49.46      5.24 o
  -2   1   7       81.95       80.30      3.21 o
  -1   1   7      336.91      327.48      6.42 o
   0   1   7        1.93        3.71      1.32 o
   1   1   7       23.28       19.03      2.20 o
   2   1   7       82.14       83.45      4.12 o
   3   1   7      648.43      621.61     17.17 o
   4   1   7       30.10       22.23      3.32 o
   5   1   7       88.85       89.34      7.37 o
   6   1   7       32.51       22.00      4.66 o
   7   1   7        0.74        0.55      6.08 o
 -12   2   7        4.02        1.38      1.77 o
 -11   2   7        7.48        8.24      2.53 o
 -10   2   7      187.22      174.86      7.33 o
  -9   2   7       22.82       23.67      2.95 o
  -8   2   7        4.28        6.22      2.55 o
  -7   2   7      476.15      464.18     13.05 o
  -6   2   7        4.20        1.69      1.44 o
  -5   2   7      211.88      205.50      7.13 o
  -4   2   7        1.30        0.76      0.69 o
  -3   2   7      302.10      301.58      6.10 o
  -2   2   7       16.22       15.27      1.37 o
  -1   2   7        3.75        3.08      0.87 o
   0   2   7      523.96      541.94     12.42 o
   1   2   7        5.16        6.48      2.22 o
   2   2   7      123.89      111.02      5.68 o
   3   2   7       21.70       26.60      3.51 o
   4   2   7      313.68      307.29     10.91 o
   5   2   7       12.94       13.47      2.93 o
   6   2   7        3.75        3.88      2.53 o
   7   2   7        9.76        8.77      3.87 o
 -12   3   7       74.31       76.32     10.28 o
 -11   3   7       74.01       69.76      6.27 o
 -10   3   7       31.08       31.21      3.52 o
  -9   3   7        7.89        8.95      2.20 o
  -8   3   7       30.32       32.70      3.19 o
  -7   3   7      423.21      415.86     12.15 o
  -6   3   7      452.91      457.23     12.74 o
  -5   3   7       98.89      104.43      4.83 o
  -4   3   7      281.52      294.32      6.78 o
  -3   3   7      716.07      696.96     11.74 o
  -2   3   7       45.66       38.37      1.93 o
  -1   3   7       64.03       54.55      3.50 o
   0   3   7      169.44      163.19      7.69 o
   1   3   7       47.14       53.69      2.95 o
   2   3   7       77.79       72.78      5.87 o
   3   3   7        7.05        5.77      2.28 o
   4   3   7       32.46       31.74      3.94 o
   5   3   7        2.85        4.56      2.43 o
   6   3   7       30.01       36.56      4.53 o
   7   3   7       36.23       29.60      4.49 o
 -12   4   7       15.27       13.41      5.58 o
 -11   4   7       11.27       12.93      2.78 o
 -10   4   7      161.89      153.51      6.94 o
  -9   4   7        6.16        6.25      1.92 o
  -8   4   7        0.30        1.27      1.43 o
  -7   4   7      268.21      238.01      7.00 o
  -6   4   7      123.02      107.35      5.13 o
  -5   4   7      120.88      122.04      5.43 o
  -4   4   7       12.11       11.74      1.74 o
  -3   4   7       35.97       35.54      2.18 o
  -2   4   7       13.60       14.10      1.59 o
  -1   4   7      161.50      149.22      6.12 o
   0   4   7       61.35       55.55      5.84 o
   1   4   7       88.13       87.88      4.47 o
   2   4   7      276.73      281.84      9.92 o
   3   4   7       55.12       68.69     10.48 o
   4   4   7        0.26        0.31      1.95 o
   5   4   7       34.70       41.78      4.66 o
   6   4   7        0.13        1.39      2.43 o
   7   4   7        4.85       10.75      3.38 o
 -11   5   7      103.56      109.72      6.29 o
 -10   5   7      156.01      167.77      7.29 o
  -9   5   7        1.41        1.08      1.55 o
  -8   5   7      112.44      115.95      4.86 o
  -7   5   7      414.33      401.93      8.80 o
  -6   5   7      233.54      246.37      6.07 o
  -5   5   7      423.37      393.88     11.48 o
  -4   5   7       66.08       63.91      3.96 o
  -3   5   7      119.86      116.32      5.11 o
  -2   5   7      143.84      158.62      7.21 o
  -1   5   7      612.78      571.38     16.70 o
   0   5   7      108.07       98.58     11.80 o
   1   5   7       99.09      100.83      4.19 o
   2   5   7        0.13        0.00      1.15 o
   3   5   7       53.12       46.30      4.93 o
   4   5   7       34.64       40.29      4.80 o
   5   5   7       49.73       42.80      6.76 o
   6   5   7        4.67        1.65      2.47 o
 -11   6   7        7.11        2.08      2.26 o
 -10   6   7       24.41       19.31      3.11 o
  -9   6   7       21.21       15.52      2.58 o
  -8   6   7      145.44      143.28      5.43 o
  -7   6   7      147.15      147.13      4.52 o
  -6   6   7      235.21      242.11      6.06 o
  -5   6   7        0.93        0.00      1.08 o
  -4   6   7      672.16      668.57     16.95 o
  -3   6   7      134.47      134.67      7.54 o
  -2   6   7       92.95      111.72      6.31 o
  -1   6   7      803.73      793.84     20.16 o
   0   6   7      115.10      118.29      5.80 o
   1   6   7       55.63       57.84      3.39 o
   2   6   7      293.14      291.01      8.23 o
   3   6   7        1.53        3.76      2.88 o
   4   6   7        9.16       14.38      3.03 o
   5   6   7       50.40       58.48      5.36 o
   6   6   7       15.98       17.40      3.69 o
 -11   7   7       13.65       20.05      5.64 o
 -10   7   7       81.95       88.97      6.50 o
  -9   7   7      160.19      188.73      7.68 o
  -8   7   7      306.00      330.40     11.99 o
  -7   7   7      365.67      359.23      8.28 o
  -6   7   7      216.25      214.10      6.39 o
  -5   7   7      153.97      145.99      6.28 o
  -4   7   7      230.56      224.94      9.95 o
  -3   7   7       51.00       44.08      3.50 o
  -2   7   7      149.06      145.73      5.99 o
  -1   7   7       10.04        9.83      2.22 o
   0   7   7       80.24       75.98      6.15 o
   1   7   7      490.63      506.46     12.22 o
   2   7   7       59.28       64.03      5.64 o
   3   7   7        5.88        9.67      2.67 o
   4   7   7        5.99        6.94      2.70 o
   5   7   7       17.92       12.95      3.30 o
   6   7   7        0.20        0.75      3.31 o
 -10   8   7        2.26        3.88      2.18 o
  -9   8   7        5.15        4.83      2.13 o
  -8   8   7      113.78      137.47      5.49 o
  -7   8   7       34.84       41.44      3.18 o
  -6   8   7       53.30       53.00      3.33 o
  -5   8   7       12.15       10.28      2.09 o
  -4   8   7      675.74      668.37     23.72 o
  -3   8   7      148.84      147.39      6.19 o
  -2   8   7        0.06        0.00      1.80 o
  -1   8   7       93.12       78.03      6.29 o
   0   8   7        0.27        0.11      1.30 o
   1   8   7      174.38      175.07      6.10 o
   2   8   7       59.61       58.68      3.71 o
   3   8   7        2.47        7.80      2.63 o
   4   8   7       27.80       37.18      5.36 o
   5   8   7       82.22      106.08      7.97 o
 -10   9   7       61.73       74.87      6.30 o
  -9   9   7      141.86      153.50     10.08 o
  -8   9   7       30.06       33.69      3.11 o
  -7   9   7       50.87       51.14      5.07 o
  -6   9   7        8.61       12.22      2.63 o
  -5   9   7        4.62        2.64      1.88 o
  -4   9   7     1465.85     1446.69     41.14 o
  -3   9   7       77.37       83.98      6.16 o
  -2   9   7       12.98       10.89      3.13 o
  -1   9   7       39.63       41.17      3.62 o
   0   9   7      266.27      273.60     11.53 o
   1   9   7       13.98       11.36      2.11 o
   2   9   7        2.40        1.98      1.63 o
   3   9   7       35.69       37.34      3.70 o
   4   9   7       48.11       44.56      4.95 o
   5   9   7        1.43        0.00      3.78 o
  -9  10   7        0.51        3.05      2.27 o
  -8  10   7       85.73       99.01      9.22 o
  -7  10   7       28.85       25.00      3.23 o
  -6  10   7      204.33      202.77      7.83 o
  -5  10   7       93.61       77.24      4.71 o
  -4  10   7      102.82       99.01      5.26 o
  -3  10   7      171.08      176.42      9.09 o
  -2  10   7       95.95       98.01      7.18 o
  -1  10   7      115.30      116.23      5.73 o
   0  10   7      157.85      164.46      7.05 o
   1  10   7      130.48      129.63      6.30 o
   2  10   7        0.63        0.00      1.82 o
   3  10   7       29.01       38.23      4.47 o
   4  10   7        6.86        4.42      2.71 o
  -9  11   7       40.90       38.64      8.04 o
  -8  11   7       76.32       82.47      5.45 o
  -7  11   7       11.85       10.35      3.61 o
  -6  11   7       14.50       18.57      2.94 o
  -5  11   7        8.28       10.44      3.09 o
  -4  11   7      167.57      153.08      9.86 o
  -3  11   7      128.73      123.24     12.84 o
  -2  11   7      176.13      172.25      7.21 o
  -1  11   7        2.40        0.33      2.17 o
   0  11   7       73.14       71.83      4.97 o
   1  11   7        0.17        0.00      1.76 o
   2  11   7        0.23        0.00      1.96 o
   3  11   7       12.01        9.82      2.77 o
  -8  12   7       15.40       23.56      3.49 o
  -7  12   7        3.69        6.80      2.47 o
  -6  12   7        1.49        0.00      1.86 o
  -5  12   7       15.60       19.39      4.51 o
  -4  12   7        2.98        5.12      1.97 o
  -3  12   7       68.84       75.77      4.89 o
  -2  12   7      222.92      232.75     10.85 o
  -1  12   7       29.27       30.07      4.79 o
   0  12   7       43.22       47.42      4.36 o
   1  12   7       36.84       34.40      4.03 o
   2  12   7        0.31        0.85      2.30 o
   3  12   7        2.08        0.00      2.72 o
  -7  13   7        3.57        3.81      2.41 o
  -6  13   7        5.82        7.65      2.60 o
  -5  13   7        2.90        1.72      2.64 o
  -4  13   7       18.59       11.46      2.52 o
  -3  13   7       14.74       17.38      2.90 o
  -2  13   7       20.55       16.61      2.88 o
  -1  13   7        4.02        1.84      2.19 o
   0  13   7      146.93      161.74      7.75 o
   1  13   7       42.19       35.12      4.30 o
   2  13   7       54.05       57.25      5.82 o
  -6  14   7       21.25       23.55      3.59 o
  -5  14   7        0.13        2.41      2.28 o
  -4  14   7        3.48        5.42      2.08 o
  -3  14   7        0.30        0.74      3.23 o
  -2  14   7        0.12        0.06      2.03 o
  -1  14   7       20.14       16.52      4.41 o
   0  14   7        2.19        0.00      2.14 o
   1  14   7       63.33       65.91      6.26 o
  -3  15   7        1.47        0.00      5.05 o
  -2  15   7       16.52       22.92      7.97 o
 -12   0   8        0.03        0.00      4.25 o
 -11   0   8       61.56       70.42      6.06 o
 -10   0   8       35.60       26.59      6.60 o
  -9   0   8       76.34       70.39      8.96 o
  -8   0   8      131.39      138.76     11.13 o
  -7   0   8      285.64      244.77     15.11 o
  -6   0   8      893.92      872.85     25.80 o
  -5   0   8        1.95        0.00      1.53 o
  -4   0   8      705.53      700.16     17.03 o
  -3   0   8      218.31      226.13      7.34 o
  -2   0   8      187.83      196.53      8.10 o
  -1   0   8      139.21      133.79     14.66 o
   0   0   8      222.70      214.31      9.57 o
   1   0   8        9.11       15.37      3.16 o
   2   0   8      704.53      658.43     31.72 o
   3   0   8      725.45      702.24     33.94 o
   4   0   8        0.04        0.00      3.09 o
   5   0   8       12.42       27.88      6.92 o
   6   0   8        7.92        3.71      4.55 o
 -12   1   8       56.17       49.66     13.96 o
 -11   1   8      157.45      160.45      8.03 o
 -10   1   8        0.11        1.77      2.42 o
  -9   1   8      376.82      379.25     14.93 o
  -8   1   8        1.08        5.52      3.31 o
  -7   1   8      154.03      160.75      6.66 o
  -6   1   8      557.76      556.40     14.84 o
  -5   1   8       91.13       95.92      3.50 o
  -4   1   8      818.04      816.75     15.04 o
  -3   1   8       10.21        9.10      1.44 o
  -2   1   8      105.34      108.34      3.70 o
  -1   1   8       83.87       75.84      4.10 o
   0   1   8       65.50       57.69      4.35 o
   1   1   8      282.84      273.40      9.56 o
   2   1   8       75.28       65.49      4.82 o
   3   1   8      223.10      216.29      8.78 o
   4   1   8      108.58      115.96      8.54 o
   5   1   8       11.11        9.36      3.66 o
   6   1   8        0.05        0.00      3.08 o
 -12   2   8       19.08       25.56      7.15 o
 -11   2   8       19.81       23.11      4.07 o
 -10   2   8       16.72       11.33      2.53 o
  -9   2   8      344.26      316.43     23.05 o
  -8   2   8       83.58       90.30      6.74 o
  -7   2   8        9.77        7.64      3.40 o
  -6   2   8      445.88      433.79     12.44 o
  -5   2   8       11.49       11.47      1.90 o
  -4   2   8      589.32      536.78     11.34 o
  -3   2   8     1130.38     1145.35     22.61 o
  -2   2   8      681.79      715.47     12.25 o
  -1   2   8        9.47        6.66      2.52 o
   0   2   8      231.72      244.29      8.74 o
   1   2   8      131.60      151.11      7.63 o
   2   2   8      100.17      105.55      5.98 o
   3   2   8        0.17        4.15      2.25 o
   4   2   8      113.63       99.98      6.39 o
   5   2   8      140.24      130.14     11.55 o
   6   2   8       39.41       35.34      5.61 o
 -11   3   8       65.18       70.18      5.17 o
 -10   3   8        9.21        8.86      4.88 o
  -9   3   8        2.83        1.99      1.74 o
  -8   3   8      105.05      114.21      5.99 o
  -7   3   8      589.76      569.17     15.58 o
  -6   3   8       55.33       56.73      4.13 o
  -5   3   8        4.23        5.11      1.74 o
  -4   3   8       38.95       39.19      2.12 o
  -3   3   8      324.80      318.82      9.60 o
  -2   3   8      223.45      222.48      7.18 o
  -1   3   8        4.12        3.13      1.63 o
   0   3   8       25.36       18.47      2.89 o
   1   3   8        7.84        7.31      2.18 o
   2   3   8        0.66        0.00      1.71 o
   3   3   8        0.80        2.42      1.87 o
   4   3   8        2.23        1.57      2.14 o
   5   3   8        3.52        1.70      2.46 o
   6   3   8        0.08        0.00      3.00 o
 -11   4   8       50.19       62.06      5.01 o
 -10   4   8        2.00        0.57      2.16 o
  -9   4   8      205.66      179.28     10.85 o
  -8   4   8        5.42        5.61      1.97 o
  -7   4   8      331.85      336.57     10.84 o
  -6   4   8      244.75      236.47      8.49 o
  -5   4   8       35.43       36.67      4.96 o
  -4   4   8       14.68       12.47      1.82 o
  -3   4   8      184.23      183.03      9.05 o
  -2   4   8      165.19      166.47      5.59 o
  -1   4   8      157.19      165.20      6.91 o
   0   4   8      128.76      123.69      6.10 o
   1   4   8      175.10      176.22      7.61 o
   2   4   8       18.64       19.61      3.26 o
   3   4   8      152.66      169.00      7.97 o
   4   4   8        1.83        0.00      2.02 o
   5   4   8       10.16        8.99      3.06 o
   6   4   8        0.85        2.73      3.51 o
 -11   5   8       83.22       95.21      6.83 o
 -10   5   8       61.19       56.40      9.55 o
  -9   5   8       71.67       62.49      4.46 o
  -8   5   8        0.06        1.26      1.31 o
  -7   5   8        3.45        3.28      1.80 o
  -6   5   8        2.50        2.79      2.23 o
  -5   5   8        0.87        0.75      1.61 o
  -4   5   8      203.94      181.93     10.42 o
  -3   5   8      311.61      318.32      7.51 o
  -2   5   8      508.33      530.23     14.74 o
  -1   5   8       60.13       53.04      4.19 o
   0   5   8       22.68       20.82      3.08 o
   1   5   8       24.69       18.59      2.23 o
   2   5   8        6.08        6.34      2.30 o
   3   5   8        0.56        1.55      2.09 o
   4   5   8       31.57       28.87      4.19 o
   5   5   8        0.05        4.21      2.62 o
 -11   6   8        5.00        8.89      2.96 o
 -10   6   8        4.90        0.00      1.83 o
  -9   6   8       71.63       72.50      4.39 o
  -8   6   8        3.21        1.61      1.53 o
  -7   6   8       16.90       20.08      2.02 o
  -6   6   8       40.75       42.91      3.88 o
  -5   6   8        0.07        0.00      1.55 o
  -4   6   8      101.46       85.20      6.22 o
  -3   6   8      149.03      136.26      5.89 o
  -2   6   8      502.17      490.51     14.49 o
  -1   6   8        0.02        0.00      1.53 o
   0   6   8        0.39        0.89      1.89 o
   1   6   8       26.36       25.40      3.33 o
   2   6   8        1.47        2.50      2.52 o
   3   6   8      143.67      139.40      7.49 o
   4   6   8        2.57        1.46      2.34 o
   5   6   8        0.23        0.00      2.45 o
 -10   7   8        4.16        2.60      2.05 o
  -9   7   8        9.05        8.22      2.84 o
  -8   7   8       13.82       10.61      2.20 o
  -7   7   8      181.37      184.19      6.27 o
  -6   7   8        0.23        0.01      1.16 o
  -5   7   8        4.55        4.88      1.99 o
  -4   7   8       55.50       57.27      5.26 o
  -3   7   8       10.80       14.34      2.48 o
  -2   7   8       12.68       14.01      3.48 o
  -1   7   8       50.56       49.58      4.27 o
   0   7   8      110.22      117.52      4.95 o
   1   7   8       85.17       87.12      4.37 o
   2   7   8       48.94       46.75      4.75 o
   3   7   8        3.54        8.61      2.69 o
   4   7   8        6.22        5.82      2.80 o
   5   7   8        1.42        0.10      3.18 o
 -10   8   8        0.89        1.65      2.56 o
  -9   8   8       24.78       27.03      3.73 o
  -8   8   8      178.78      160.26      7.46 o
  -7   8   8        0.05        0.00      1.31 o
  -6   8   8       32.52       28.98      2.75 o
  -5   8   8        1.03        0.00      2.58 o
  -4   8   8       17.63       20.80      4.78 o
  -3   8   8      358.54      346.78     21.47 o
  -2   8   8      673.32      674.56     23.01 o
  -1   8   8        5.57       13.78      3.62 o
   0   8   8       18.57       24.59      2.70 o
   1   8   8       21.57       23.91      2.74 o
   2   8   8       42.65       44.78      4.97 o
   3   8   8       14.12        9.80      2.96 o
   4   8   8        0.00        0.00      2.98 o
 -10   9   8       26.11       38.97      7.88 o
  -9   9   8        0.11        3.77      2.32 o
  -8   9   8        0.01        0.21      1.96 o
  -7   9   8        1.06        0.00      1.40 o
  -6   9   8        2.26        1.52      1.77 o
  -5   9   8      196.22      201.35     10.57 o
  -4   9   8      184.88      198.13      9.90 o
  -3   9   8        8.84       12.04      4.71 o
  -2   9   8       16.70       23.41      4.26 o
  -1   9   8       46.58       51.31      4.23 o
   0   9   8        3.97        0.00      1.64 o
   1   9   8        4.82        7.17      1.99 o
   2   9   8        5.36        5.37      2.25 o
   3   9   8        1.07        0.00      2.08 o
   4   9   8        7.52       13.21      4.30 o
  -9  10   8       23.42       24.26      3.74 o
  -8  10   8        0.01        0.13      2.55 o
  -7  10   8        5.60        3.19      2.06 o
  -6  10   8      181.12      180.35      7.51 o
  -5  10   8        0.36        0.00      1.59 o
  -4  10   8       24.22       24.60      4.19 o
  -3  10   8      164.36      178.32     14.95 o
  -2  10   8       47.91       49.94      5.85 o
  -1  10   8       64.60       69.22      4.86 o
   0  10   8       60.58       67.82      4.97 o
   1  10   8       10.02        9.49      2.65 o
   2  10   8       19.41       19.71      4.04 o
   3  10   8        6.69        8.78      3.22 o
  -8  11   8       19.77       12.91      3.02 o
  -7  11   8       20.53       12.70      2.82 o
  -6  11   8       45.35       45.52      4.18 o
  -5  11   8        0.35        0.00      2.40 o
  -4  11   8        5.76        4.52      2.47 o
  -3  11   8       20.04       23.01      6.90 o
  -2  11   8       53.59       47.65      5.09 o
  -1  11   8       72.30       85.21      5.50 o
   0  11   8       56.94       65.76      5.05 o
   1  11   8        2.48        2.20      2.32 o
   2  11   8       17.19       15.25      3.75 o
  -7  12   8       32.76       47.15      6.72 o
  -6  12   8       41.92       41.14      4.17 o
  -5  12   8       55.55       53.47      8.68 o
  -4  12   8       60.48       55.70      6.31 o
  -3  12   8        7.27       10.07      3.60 o
  -2  12   8        6.22        2.06      2.56 o
  -1  12   8      105.68      109.76      6.42 o
   0  12   8      113.61      120.86     10.07 o
   1  12   8        0.47        0.00      2.18 o
   2  12   8        4.58        3.48      3.89 o
  -6  13   8       52.53       52.91      4.79 o
  -5  13   8        9.93       10.30      5.64 o
  -4  13   8       11.98        6.62      3.79 o
  -3  13   8       21.43       14.80      3.09 o
  -2  13   8      113.12      125.57      8.33 o
  -1  13   8        1.10        0.67      2.14 o
   0  13   8       73.56       85.63      8.22 o
  -4  14   8        8.76       14.31      5.94 o
  -3  14   8       66.27       80.34     12.73 o
 -11   1   9       53.17       64.09      5.01 o
 -10   1   9        7.07        2.35      3.88 o
  -9   1   9       39.06       42.41     11.46 o
  -8   1   9        3.09        0.31      2.31 o
  -7   1   9       17.59       15.67      2.65 o
  -6   1   9        5.63        7.32      1.76 o
  -5   1   9       21.86       20.98      2.73 o
  -4   1   9        2.92        3.73      1.09 o
  -3   1   9        2.10        1.92      0.96 o
  -2   1   9      112.51      119.66      4.16 o
  -1   1   9      186.73      176.89      7.23 o
   0   1   9       67.80       62.54      4.62 o
   1   1   9        7.06        4.38      1.98 o
   2   1   9       48.67       45.42      8.81 o
   3   1   9       25.09       15.31      3.97 o
   4   1   9      141.54      112.61      8.96 o
   5   1   9       15.79        9.29      8.32 o
 -11   2   9       11.46       10.91      2.79 o
 -10   2   9        0.44        1.01      2.69 o
  -9   2   9      183.37      185.89     10.10 o
  -8   2   9      294.87      262.07      9.53 o
  -7   2   9        0.09        1.49      1.62 o
  -6   2   9        2.54        1.67      1.80 o
  -5   2   9       11.77        8.92      1.56 o
  -4   2   9       25.50       24.38      1.90 o
  -3   2   9       26.23       32.53      2.35 o
  -2   2   9      144.56      147.01      6.40 o
  -1   2   9        1.28        0.60      1.57 o
   0   2   9       32.76       30.84      3.56 o
   1   2   9       27.09       27.33      3.54 o
   2   2   9       27.65       35.37      4.28 o
   3   2   9       93.96       78.62      7.19 o
   4   2   9       40.99       54.04      6.64 o
   5   2   9       98.96       84.82     11.81 o
 -11   3   9       69.33       75.43      5.39 o
 -10   3   9        6.72        5.86      2.30 o
  -9   3   9       95.06       99.13     16.33 o
  -8   3   9       16.48       15.11      2.86 o
  -7   3   9        0.03        0.00      2.32 o
  -6   3   9      308.36      294.86      9.93 o
  -5   3   9        3.48        1.86      2.35 o
  -4   3   9      137.27      123.78      4.74 o
  -3   3   9       97.78       93.51      3.67 o
  -2   3   9        5.72        6.49      1.85 o
  -1   3   9        0.18        0.00      1.61 o
   0   3   9        5.33        4.65      2.28 o
   1   3   9        9.76        7.43      3.62 o
   2   3   9       33.54       33.40      4.10 o
   3   3   9        3.86        0.04      2.47 o
   4   3   9       44.46       41.34     17.76 o
   5   3   9        0.01        0.18      4.55 o
 -11   4   9        8.30        7.34      2.43 o
 -10   4   9        7.13        5.44      2.21 o
  -9   4   9      282.16      276.66      9.76 o
  -8   4   9       50.59       57.95      4.69 o
  -7   4   9       14.06       10.92      3.39 o
  -6   4   9      349.03      362.12     11.44 o
  -5   4   9      766.03      745.96     19.11 o
  -4   4   9      122.47      108.93      4.58 o
  -3   4   9       72.30       69.52      5.72 o
  -2   4   9       38.47       38.74      3.80 o
  -1   4   9        2.42        1.72      1.87 o
   0   4   9        8.05        7.51      2.33 o
   1   4   9       51.98       43.16      4.39 o
   2   4   9       27.94       35.45      4.26 o
   3   4   9       25.72       22.05      4.25 o
   4   4   9       40.98       51.14      5.48 o
 -11   5   9        5.90        8.72      3.78 o
 -10   5   9      225.07      230.49     13.01 o
  -9   5   9        1.29        2.65      1.78 o
  -8   5   9       45.73       35.84      3.12 o
  -7   5   9       62.47       59.16      4.68 o
  -6   5   9       48.00       50.38      4.27 o
  -5   5   9       36.04       29.01      3.36 o
  -4   5   9      314.44      313.24     10.11 o
  -3   5   9      150.28      158.58      6.63 o
  -2   5   9       10.03        8.55      2.38 o
  -1   5   9       83.93       85.53      5.50 o
   0   5   9        0.06        1.58      2.02 o
   1   5   9       19.11       16.55      3.18 o
   2   5   9        0.97        2.00      2.18 o
   3   5   9       40.16       51.57      5.27 o
   4   5   9        2.54        2.30      4.29 o
 -10   6   9       46.17       46.97      4.38 o
  -9   6   9      186.72      179.36      6.67 o
  -8   6   9       27.62       22.40      3.40 o
  -7   6   9       10.59        7.84      2.28 o
  -6   6   9       62.32       65.26      4.80 o
  -5   6   9      132.42      131.25      6.19 o
  -4   6   9       61.08       59.87      4.31 o
  -3   6   9      340.76      346.61     13.88 o
  -2   6   9       85.12       91.99      5.67 o
  -1   6   9      372.40      397.55     18.51 o
   0   6   9      250.86      264.80      8.09 o
   1   6   9        1.41        0.13      2.37 o
   2   6   9       41.37       46.02      4.88 o
   3   6   9       64.82       68.04      6.02 o
   4   6   9        0.76        1.70      2.55 o
 -10   7   9        1.91        0.00      3.69 o
  -9   7   9        0.40        1.88      2.12 o
  -8   7   9       76.91       67.01      5.17 o
  -7   7   9      105.01      111.56      5.03 o
  -6   7   9       10.44       10.50      2.56 o
  -5   7   9       45.58       50.15      6.87 o
  -4   7   9       79.94       78.71     10.10 o
  -3   7   9       57.36       48.43      8.63 o
  -2   7   9        0.18        1.97      1.86 o
  -1   7   9        0.00        2.79      2.35 o
   0   7   9       66.46       69.97      4.16 o
   1   7   9        0.37        2.29      2.48 o
   2   7   9       42.85       38.37      4.71 o
   3   7   9        0.85        0.00      2.26 o
   4   7   9        2.55        5.05      5.78 o
  -9   8   9       17.60       18.81      3.69 o
  -8   8   9      135.61      134.15      7.09 o
  -7   8   9      141.56      144.22      5.79 o
  -6   8   9       35.17       39.31      4.10 o
  -5   8   9      316.36      336.25     14.09 o
  -4   8   9        1.08        0.30      3.73 o
  -3   8   9      257.93      274.77     19.28 o
  -2   8   9      708.24      718.87     24.81 o
  -1   8   9       15.45       10.68      2.75 o
   0   8   9       62.45       69.13      5.23 o
   1   8   9       32.03       38.92      4.63 o
   2   8   9       17.07       16.90      3.75 o
   3   8   9       14.30       15.00      3.58 o
  -9   9   9       60.83       70.95      5.78 o
  -8   9   9       59.40       62.82      5.37 o
  -7   9   9        0.03        1.03      1.57 o
  -6   9   9       49.87       58.54      4.45 o
  -5   9   9        1.12        7.86      2.85 o
  -4   9   9      196.80      202.23     16.35 o
  -3   9   9      391.43      374.45     23.67 o
  -2   9   9        9.43        2.69      3.13 o
  -1   9   9        0.20        4.09      2.44 o
   0   9   9       23.11       22.80      3.21 o
   1   9   9        0.22        1.71      1.79 o
   2   9   9        0.01        0.00      2.41 o
  -8  10   9        9.00        9.14      5.64 o
  -7  10   9      177.47      208.91      8.99 o
  -6  10   9      153.99      148.20      6.91 o
  -5  10   9      240.13      238.18     18.16 o
  -4  10   9        1.57        2.53      4.21 o
  -3  10   9       14.18       15.91      6.67 o
  -2  10   9       75.87       69.72     11.00 o
  -1  10   9        0.57        3.48      2.28 o
   0  10   9      115.40      113.78      9.75 o
   1  10   9       20.10       29.27      5.17 o
   2  10   9       47.39       56.49      9.91 o
  -7  11   9       24.62       31.36      3.92 o
  -6  11   9        3.08        3.14      2.18 o
  -5  11   9       23.94       32.85      4.67 o
  -4  11   9        0.01        0.00      4.25 o
  -3  11   9       24.48       27.88      7.49 o
  -2  11   9        5.07        5.82      2.92 o
  -1  11   9       33.39       31.13      3.99 o
   0  11   9        0.03        0.00      2.08 o
   1  11   9       19.36       24.00      4.29 o
  -6  12   9        3.13        3.43      3.87 o
  -5  12   9        4.63        4.83      3.03 o
  -4  12   9       16.62       22.09      4.11 o
  -3  12   9        1.04        0.66      5.73 o
  -2  12   9       11.53       11.35      3.46 o
  -1  12   9      122.75      142.29      8.88 o
   0  12   9       13.11       19.04      4.15 o
 -10   0  10      174.07      174.30     14.56 o
  -9   0  10       33.32       33.47      7.19 o
  -8   0  10       94.20       94.84     10.33 o
  -7   0  10      467.36      490.06     18.90 o
  -6   0  10      119.26      129.54      7.39 o
  -5   0  10      425.09      421.23     15.12 o
  -4   0  10       69.96       77.07      4.51 o
  -3   0  10      203.29      166.80     23.02 o
  -2   0  10      391.03      363.30     20.20 o
  -1   0  10      222.80      215.14     15.15 o
   0   0  10      117.56      120.23     11.68 o
   1   0  10       40.80       56.84      9.15 o
   2   0  10        0.01        0.00      3.94 o
   3   0  10       25.13       23.88      7.03 o
 -10   1  10       48.19       52.95      7.30 o
  -9   1  10        0.11        0.00      2.52 o
  -8   1  10        5.22        9.55      3.32 o
  -7   1  10        4.45        3.47      2.11 o
  -6   1  10       30.25       25.29      2.74 o
  -5   1  10       16.88       17.08      2.27 o
  -4   1  10       16.12       10.38      1.75 o
  -3   1  10       46.69       41.74      3.09 o
  -2   1  10       12.55       15.59      2.92 o
  -1   1  10      271.55      284.47     10.25 o
   0   1  10        3.27        4.88      3.00 o
   1   1  10        6.26        5.66      2.86 o
   2   1  10       12.69       36.14     11.30 o
   3   1  10       42.84       29.60      5.49 o
 -11   2  10       12.87       14.86      4.37 o
 -10   2  10      213.07      201.92     11.08 o
  -9   2  10      105.52      102.00      7.91 o
  -8   2  10      330.98      300.89     10.65 o
  -7   2  10       16.85       23.23      3.31 o
  -6   2  10       24.52       20.08      4.12 o
  -5   2  10      146.10      150.38      6.59 o
  -4   2  10      110.39      120.61      4.86 o
  -3   2  10      129.36      140.15      7.72 o
  -2   2  10      122.01      113.40     12.87 o
  -1   2  10      333.05      362.32     18.39 o
   0   2  10       39.90       48.97      4.61 o
   1   2  10       34.45       40.64      5.58 o
   2   2  10       73.35       94.07      9.57 o
   3   2  10       41.77       35.78      5.89 o
 -11   3  10        0.43        0.00      2.89 o
 -10   3  10        3.49        2.41      2.09 o
  -9   3  10       16.01       17.92      4.13 o
  -8   3  10       88.31       79.00      5.40 o
  -7   3  10        0.39        2.47      2.02 o
  -6   3  10      424.71      409.60     12.70 o
  -5   3  10       72.49       66.67      3.89 o
  -4   3  10        1.98        1.46      1.51 o
  -3   3  10       50.35       56.59      3.64 o
  -2   3  10        3.81        3.61      2.16 o
  -1   3  10        0.81        0.87      1.79 o
   0   3  10        0.41        0.00      1.74 o
   1   3  10        6.06        4.30      2.49 o
   2   3  10        1.34        0.33      2.58 o
   3   3  10        4.08        6.97      5.07 o
 -10   4  10       52.33       63.47      6.37 o
  -9   4  10       15.94       20.12      3.47 o
  -8   4  10      283.17      273.51     10.30 o
  -7   4  10       11.22       10.03      5.24 o
  -6   4  10      217.30      232.37      8.92 o
  -5   4  10      869.24      867.50     21.85 o
  -4   4  10        2.61        2.25      2.14 o
  -3   4  10       10.92        9.21      2.08 o
  -2   4  10        2.87        2.43      2.03 o
  -1   4  10        0.06        1.04      2.22 o
   0   4  10       26.00       25.00      5.08 o
   1   4  10        2.50        1.00      2.30 o
   2   4  10        6.96        3.14      2.52 o
   3   4  10       46.95       42.44      6.30 o
 -10   5  10        0.51        0.00      2.44 o
  -9   5  10      116.75      112.35      6.81 o
  -8   5  10       18.50       12.22      2.93 o
  -7   5  10        5.29        2.47      2.11 o
  -6   5  10       91.18       92.16      5.92 o
  -5   5  10      129.31      131.72      6.39 o
  -4   5  10       26.39       24.59      3.16 o
  -3   5  10      126.99      128.70      8.11 o
  -2   5  10        0.00        0.00      1.86 o
  -1   5  10       39.20       41.98      4.54 o
   0   5  10       10.31        9.44      2.79 o
   1   5  10       16.57       24.07      3.84 o
   2   5  10        6.74        2.60      2.43 o
   3   5  10       19.13       19.49      5.13 o
  -9   6  10        0.24        2.53      2.32 o
  -8   6  10       19.49       24.81      6.00 o
  -7   6  10        0.53        2.98      2.25 o
  -6   6  10        0.56        0.86      1.85 o
  -5   6  10      149.68      157.63      9.97 o
  -4   6  10        0.03        0.00      3.71 o
  -3   6  10       46.81       46.30      5.38 o
  -2   6  10       68.62       63.92      5.10 o
  -1   6  10       89.10       77.33      5.69 o
   0   6  10       50.33       63.09      9.65 o
   1   6  10       13.75        8.41      3.96 o
   2   6  10       11.04        6.94      3.31 o
   3   6  10        0.18        0.00      5.10 o
  -9   7  10       36.75       34.07      4.34 o
  -8   7  10       19.96       22.02      3.74 o
  -7   7  10        0.35        0.00      1.95 o
  -6   7  10        0.88        3.22      3.43 o
  -5   7  10        3.06        0.92      2.55 o
  -4   7  10        1.76        2.28      3.82 o
  -3   7  10        1.15        1.66      4.10 o
  -2   7  10      154.35      146.27      7.47 o
  -1   7  10        3.64        5.32      2.50 o
   0   7  10      168.57      164.03      9.07 o
   1   7  10        0.07        0.00      2.21 o
   2   7  10       29.21       36.29      8.95 o
  -9   8  10        3.81        2.48      4.28 o
  -8   8  10       19.69       19.74      3.61 o
  -7   8  10       41.88       37.37      6.07 o
  -6   8  10       11.79        3.74      3.73 o
  -5   8  10        5.08       12.83      5.64 o
  -4   8  10       14.26       12.70      5.44 o
  -3   8  10       64.55       67.09     10.48 o
  -2   8  10      140.19      126.18     13.73 o
  -1   8  10      221.95      219.83     13.53 o
   0   8  10       13.85       12.40      3.57 o
   1   8  10       21.67       11.31      3.31 o
   2   8  10        2.99        0.05      4.89 o
  -8   9  10        0.73        0.25      3.32 o
  -7   9  10        0.06        0.55      1.94 o
  -6   9  10        3.95        5.73      3.20 o
  -5   9  10       25.06       19.94      6.72 o
  -4   9  10       30.69       41.66      8.76 o
  -3   9  10      173.27      193.48     16.64 o
  -2   9  10       23.65       12.57      6.28 o
  -1   9  10        0.13        0.48      2.09 o
   0   9  10        3.67        2.94      2.72 o
   1   9  10        2.16        1.51      3.40 o
  -7  10  10       49.35       56.42      5.61 o
  -6  10  10        0.34        1.50      2.42 o
  -5  10  10       60.80       53.05     10.30 o
  -4  10  10       15.75       29.97      8.42 o
  -3  10  10       14.78       11.08      6.26 o
  -2  10  10       32.80       33.88      6.20 o
  -1  10  10       62.00       70.47      5.37 o
   0  10  10       17.51       14.85      3.63 o
  -6  11  10        5.22        3.55      3.66 o
  -5  11  10       41.71       30.87      7.79 o
  -4  11  10       62.62       67.94     11.37 o
  -3  11  10        0.04        0.00      5.10 o
  -2  11  10       14.89       11.57      3.77 o
  -1  11  10        4.38        2.14      3.64 o
 -10   1  11       43.01       48.17      8.46 o
  -9   1  11        1.42        7.93      3.36 o
  -8   1  11        1.44        3.33      2.38 o
  -7   1  11        1.79        2.67      2.18 o
  -6   1  11        8.01       10.18      2.51 o
  -5   1  11        3.08        1.54      2.65 o
  -4   1  11        2.73        4.20      2.16 o
  -3   1  11        9.70        8.89      3.05 o
  -2   1  11        3.34        4.88      2.90 o
  -1   1  11       36.40       33.16      5.15 o
   0   1  11       10.79        6.37      3.36 o
   1   1  11        6.93        5.08      3.29 o
   2   1  11        1.55        0.90      3.03 o
 -10   2  11        2.97        3.80      3.65 o
  -9   2  11        2.17        1.22      2.92 o
  -8   2  11       40.36       48.52      4.64 o
  -7   2  11      203.18      201.68     11.63 o
  -6   2  11        0.55        0.02      2.06 o
  -5   2  11       33.89       32.12      3.71 o
  -4   2  11        0.04        0.81      1.86 o
  -3   2  11       10.67       12.80      2.77 o
  -2   2  11       20.38       23.79      3.61 o
  -1   2  11       12.70       14.09      7.57 o
   0   2  11        0.15        2.96      3.02 o
   1   2  11        3.20        0.00      2.99 o
   2   2  11       18.95       21.50      4.98 o
 -10   3  11        0.60        2.05      3.96 o
  -9   3  11        5.09        1.19      2.19 o
  -8   3  11       20.26       19.44      3.43 o
  -7   3  11       76.29       74.14      6.49 o
  -6   3  11        0.79        3.64      3.67 o
  -5   3  11      116.15      118.72      9.02 o
  -4   3  11       54.31       50.01      4.28 o
  -3   3  11        4.98        9.23      2.63 o
  -2   3  11        3.90        5.31      2.41 o
  -1   3  11       53.52       70.77      5.56 o
   0   3  11        1.66        0.00      2.74 o
   1   3  11       28.21       36.07      5.87 o
   2   3  11        0.38        0.00      3.32 o
  -9   4  11       28.67       31.42      4.30 o
  -8   4  11      196.73      204.81      8.89 o
  -7   4  11       16.83       21.31      3.54 o
  -6   4  11       34.00       22.00      3.40 o
  -5   4  11      135.53      138.80      8.28 o
  -4   4  11      413.65      421.07     13.00 o
  -3   4  11       49.36       49.81      9.92 o
  -2   4  11       89.27       89.49      6.03 o
  -1   4  11        4.68        7.36      2.86 o
   0   4  11        6.55        5.78      2.77 o
   1   4  11        1.86        0.00      2.76 o
  -9   5  11       44.02       46.41      5.52 o
  -8   5  11        4.96        8.78      3.54 o
  -7   5  11      136.15      133.35      7.30 o
  -6   5  11       15.25       12.77      2.89 o
  -5   5  11       29.36       32.29      4.73 o
  -4   5  11       22.68       30.39      3.63 o
  -3   5  11        4.10        8.46      3.41 o
  -2   5  11       11.03       19.63      3.82 o
  -1   5  11       19.43       20.45      3.72 o
   0   5  11        5.24        4.58      2.70 o
   1   5  11        4.84        9.15      4.35 o
  -9   6  11      124.82      134.97     13.43 o
  -8   6  11       92.85       90.35      6.18 o
  -7   6  11      127.49      118.58      6.98 o
  -6   6  11       97.16      111.97      8.41 o
  -5   6  11       10.30        7.07      3.31 o
  -4   6  11      102.90      108.82     12.38 o
  -3   6  11        4.99        0.12      2.69 o
  -2   6  11       12.19       14.41      4.35 o
  -1   6  11       33.58       40.76      4.77 o
   0   6  11       72.39       76.60      6.28 o
   1   6  11       35.42       28.98      5.82 o
  -8   7  11       10.16       10.96      3.08 o
  -7   7  11        3.49        0.00      2.13 o
  -6   7  11        1.47        1.58      2.92 o
  -5   7  11       40.87       48.23      9.47 o
  -4   7  11       12.06        6.44      5.33 o
  -3   7  11        2.02        0.00      2.67 o
  -2   7  11       35.46       29.07     11.71 o
  -1   7  11       32.47       38.81      4.86 o
   0   7  11        8.99       11.75      3.54 o
  -8   8  11       47.47       39.83      8.54 o
  -7   8  11       45.12       45.80      4.89 o
  -6   8  11       74.95       95.02     12.21 o
  -5   8  11       69.20       88.71     12.12 o
  -4   8  11       39.00       32.42      8.47 o
  -3   8  11        0.72        0.00      5.12 o
  -2   8  11       48.53       54.41      6.59 o
  -1   8  11      192.17      194.85      9.47 o
   0   8  11        0.55        0.00      3.21 o
  -5   9  11        0.50        0.00      4.62 o
  -4   9  11       15.24       29.34      8.42 o
  -3   9  11      152.20      134.83     15.12 o
  -2   9  11        2.78        0.00      5.39 o
  -1   9  11        6.94        8.94      6.19 o
  -9   0  12       41.71       46.15      8.83 o
  -8   0  12       21.97       27.52      6.94 o
  -7   0  12       60.75       54.85      8.91 o
  -6   0  12      139.78      124.24     11.36 o
  -3   0  12        4.94        6.60      4.37 o
  -2   0  12       53.27       67.44      9.50 o
  -1   0  12      140.56      132.24     13.23 o
   0   0  12        9.54       14.38      6.33 o
  -9   1  12       23.15       24.01      5.05 o
  -8   1  12        0.05        0.00      2.17 o
  -7   1  12        2.14        3.55      5.04 o
  -6   1  12      144.58      161.89      7.44 o
  -3   1  12       13.02       13.69      5.97 o
  -2   1  12        0.53        3.30      3.11 o
  -1   1  12        0.53        6.23      3.23 o
   0   1  12       98.65      107.26      8.87 o
  -9   2  12      124.61      146.98     19.57 o
  -8   2  12      103.49      102.74      6.51 o
  -7   2  12      179.92      167.84      7.92 o
  -6   2  12        6.44       10.24      3.09 o
  -5   2  12        7.49        4.14      3.01 o
  -4   2  12       24.72       20.84      5.10 o
  -3   2  12       21.43       13.77      5.19 o
  -2   2  12        0.01        0.42      2.92 o
  -1   2  12        3.39        5.53      3.19 o
   0   2  12       50.27       47.55      6.55 o
  -9   3  12       15.52       12.88      4.16 o
  -8   3  12        0.10        0.00      2.39 o
  -7   3  12      103.53      119.26     10.20 o
  -6   3  12      148.93      151.31     26.89 o
  -5   3  12      195.73      184.01      9.93 o
  -4   3  12       76.85       85.04      7.17 o
  -3   3  12        7.82       14.76      4.11 o
  -2   3  12       69.93       70.22      6.97 o
  -1   3  12        4.05        5.44      3.53 o
   0   3  12        4.20        6.08      3.62 o
  -8   4  12        4.75        4.20      2.55 o
  -7   4  12        3.40        9.64      2.93 o
  -6   4  12        0.19        0.00      3.19 o
  -5   4  12       99.20       90.15      7.34 o
  -4   4  12      155.79      159.69      9.55 o
  -3   4  12        1.62        3.00      3.27 o
  -2   4  12       27.50       28.89      4.76 o
  -1   4  12        0.62        0.00      3.47 o
   0   4  12        0.12        0.00      4.03 o
  -8   5  12        0.01        3.41      2.84 o
  -7   5  12        0.12        0.00      2.13 o
  -6   5  12        0.01        0.16      2.66 o
  -5   5  12       75.01       60.53      6.31 o
  -4   5  12       96.04       93.02     11.00 o
  -3   5  12        3.48        1.76      3.14 o
  -2   5  12       61.82       72.74      6.14 o
  -1   5  12       12.81       17.65      3.77 o
  -7   6  12        1.05        0.00      2.78 o
  -6   6  12        2.53        1.45      3.18 o
  -5   6  12       12.87        3.50      5.35 o
  -4   6  12       79.48       84.06      7.54 o
  -3   6  12        4.71        2.86      3.26 o
  -2   6  12       21.57       29.01      5.41 o
  -1   6  12        1.91        0.00      3.34 o
  -6   7  12       24.14       31.91      8.67 o
  -5   7  12        0.20        4.57      5.14 o
  -4   7  12        0.08        0.00      3.91 o
  -3   7  12       66.39       67.24      7.26 o
  -2   7  12        3.21        1.42      3.83 o
  -7   1  13       12.65        8.91      3.83 o
  -3   1  13        8.91        4.32      4.85 o
  -2   1  13        9.36        7.56      3.78 o
  -7   2  13        0.03        3.50      3.28 o
  -6   2  13       31.67       30.80      7.26 o
  -3   2  13        1.12        7.26      4.91 o
  -2   2  13        0.45        0.00      2.72 o
  -7   3  13       14.53       16.12      4.39 o
  -6   3  13        9.49       13.78      4.00 o
  -5   3  13       79.03      105.35     12.30 o
  -3   3  13        0.59        2.25      4.30 o
  -6   4  13        0.64        0.00      2.84 o
  -5   4  13       47.18       48.78      9.22 o
  -4   4  13        1.74        1.32      3.32 o
  -3   4  13      107.63       86.61     10.85 o
 
